# Supplementary material for: 1,1,3-Trimethyl-3-(4-nitro­phen­yl)indane
Source: Acta Crystallogr Sect E Struct Rep Online. 2008 Oct 25;64(Pt 11):o2192. doi: 10.1107/S1600536808027633 (PMC2959709; doi:10.1107/S1600536808027633)
Supplement: Supplementary file 2 [file e-64-o2192-Isup2.hkl]

# 
# h,k,l, Fc-squared, Fo-squared, sigma(Fo-squared) and status flag 
# 
data_I
_shelx_title ' MJ2 in p21/c' 
_shelx_refln_list_code          4 
_shelx_F_calc_maximum      123.71 
_exptl_crystal_F_000       600.00 
_reflns_d_resolution_high  0.8239 
 
loop_ 
 _symmetry_equiv_pos_as_xyz 
 'x, y, z' 
 '-x, y+1/2, -z+1/2' 
 '-x, -y, -z' 
 'x, -y-1/2, z-1/2' 
 
_cell_length_a    11.3046 
_cell_length_b    11.4217 
_cell_length_c    11.9628 
_cell_angle_alpha  90.000 
_cell_angle_beta  102.317 
_cell_angle_gamma  90.000 
 
_shelx_F_squared_multiplier     1.000 
 
loop_ 
 _refln_index_h 
 _refln_index_k 
 _refln_index_l 
 _refln_F_squared_calc 
 _refln_F_squared_meas 
 _refln_F_squared_sigma 
 _refln_observed_status 
   1   0   0      728.47      661.85      3.39 o 
   2   0   0    14373.95    14251.60    108.62 o 
   4   0   0     2812.29     2470.84     15.17 o 
   5   0   0     2320.14     1978.49     16.06 o 
   7   0   0      131.09       88.80      9.23 o 
   9   0   0       24.98       11.87      6.72 o 
  10   0   0       30.17       17.34      8.58 o 
  11   0   0        4.04        0.01      5.85 o 
  12   0   0       24.18        6.99      8.95 o 
  13   0   0        6.61        0.01      8.21 o 
   1   1   0     1534.23     1525.77      5.17 o 
   2   1   0     6029.62     6351.97     53.81 o 
   3   1   0       55.26       61.38      2.49 o 
   4   1   0     1118.50      951.66      8.73 o 
   5   1   0      837.51      754.90      9.54 o 
   6   1   0      744.21      651.36     16.30 o 
   8   1   0      458.03      378.38     14.97 o 
   9   1   0       31.94       23.57      7.65 o 
  10   1   0      170.36       81.40     13.64 o 
  11   1   0        1.02        0.01      6.37 o 
  12   1   0        6.91        0.01      8.21 o 
  13   1   0       14.99        0.01      9.50 o 
   0   2   0     2959.88     3653.47     11.17 o 
   1   2   0      502.04      585.28      3.43 o 
   2   2   0     2894.99     3041.31     10.55 o 
   3   2   0      700.08      654.26      5.20 o 
   4   2   0       48.70       45.14      1.88 o 
   5   2   0      614.58      563.65      6.81 o 
   6   2   0       85.71       75.44      6.60 o 
   7   2   0       49.86       42.33      5.85 o 
   8   2   0      393.10      329.68     14.03 o 
   9   2   0       51.62       36.11      8.10 o 
  10   2   0      198.22      121.12     13.79 o 
  11   2   0       35.25       17.68      9.00 o 
  12   2   0       15.12        1.23      8.52 o 
  13   2   0        2.83        6.87      7.03 o 
   1   3   0     1754.69     2026.53      5.41 o 
   2   3   0      399.15      482.83      4.18 o 
   3   3   0      219.14      229.96      3.48 o 
   4   3   0      199.33      189.44      3.58 o 
   5   3   0      308.22      345.19      4.98 o 
   6   3   0        1.73        2.06      3.74 o 
   7   3   0       44.40       39.03      5.83 o 
   8   3   0        0.82        4.14      4.96 o 
   9   3   0       11.85        0.00      6.37 o 
  10   3   0        9.91       18.87      6.36 o 
  11   3   0       86.87       61.10      9.89 o 
  12   3   0        7.20        0.01      8.18 o 
  13   3   0        0.05        0.01      8.03 o 
   0   4   0      652.57      803.21      5.43 o 
   1   4   0      456.25      537.67      4.54 o 
   2   4   0        1.75        4.30      1.88 o 
   3   4   0      153.91      188.07      3.28 o 
   4   4   0      428.47      476.27      5.81 o 
   5   4   0        5.13        6.46      2.16 o 
   6   4   0      121.29      139.54      5.40 o 
   7   4   0       26.69       17.32      5.66 o 
   8   4   0        1.24        4.04      4.99 o 
   9   4   0       10.47        9.86      3.57 o 
  10   4   0        6.45        4.75      6.57 o 
  11   4   0        0.07       13.19      5.65 o 
  12   4   0        4.45       11.12      7.00 o 
   1   5   0      168.15      184.78      3.10 o 
   2   5   0      102.64       99.60      2.48 o 
   3   5   0       57.43       66.77      2.33 o 
   4   5   0      728.08      829.64      7.75 o 
   5   5   0        0.56        0.00      2.95 o 
   6   5   0       63.52       68.73      4.06 o 
   7   5   0        2.95        2.30      5.27 o 
   8   5   0       74.28       69.29      8.38 o 
   9   5   0       22.22       26.15      6.67 o 
  10   5   0       17.19       11.04      6.99 o 
  11   5   0        0.59        0.01      7.33 o 
  12   5   0        3.32        0.01      7.77 o 
   0   6   0     1229.12     1297.91      8.70 o 
   1   6   0      508.69      598.01      6.08 o 
   2   6   0      126.02      135.61      3.19 o 
   3   6   0       32.40       34.30      2.07 o 
   4   6   0      323.81      374.26      5.63 o 
   5   6   0      373.74      452.87      9.17 o 
   6   6   0      219.58      246.82      7.23 o 
   7   6   0       29.81       23.42      6.85 o 
   8   6   0        0.94        6.30      5.67 o 
   9   6   0        4.96        2.06      5.33 o 
  10   6   0       12.11        8.46      7.11 o 
  11   6   0        2.44        1.27      7.10 o 
  12   6   0        1.66        0.01      7.35 o 
   1   7   0        0.12        2.16      2.62 o 
   2   7   0       82.89       83.51      2.84 o 
   3   7   0       22.90       26.79      2.14 o 
   4   7   0       26.35       30.62      2.30 o 
   5   7   0        0.01        0.00      5.02 o 
   6   7   0       26.78       28.03      4.10 o 
   7   7   0       38.60       23.55      6.97 o 
   8   7   0       22.70       24.42      6.85 o 
   9   7   0        1.19        0.01      6.77 o 
  10   7   0        7.90       11.66      7.36 o 
  11   7   0        0.03        4.01      7.10 o 
   0   8   0      179.11      188.43      4.37 o 
   1   8   0       54.84       51.46      2.78 o 
   2   8   0       21.43       29.39      2.16 o 
   3   8   0       71.80       75.46      3.22 o 
   4   8   0      121.36      138.51      4.20 o 
   5   8   0      205.40      225.45      7.51 o 
   6   8   0        4.93        9.04      3.56 o 
   7   8   0       13.59       11.88      6.33 o 
   8   8   0        1.42        0.01      7.33 o 
   9   8   0        2.83        1.90      6.65 o 
  10   8   0        0.25        0.01      7.86 o 
   1   9   0      157.95      176.61      4.61 o 
   2   9   0      332.05      369.39      6.42 o 
   3   9   0        9.20       11.03      2.92 o 
   4   9   0        4.47        1.77      4.13 o 
   5   9   0       56.07       67.70      5.29 o 
   6   9   0       82.15       84.52      6.46 o 
   7   9   0        5.93       15.08      3.59 o 
   8   9   0        2.57        8.01      6.34 o 
   9   9   0        1.19        0.01      8.35 o 
  10   9   0       18.01       22.03      5.48 o 
   0  10   0        1.10        5.12      2.57 o 
   1  10   0        3.95        0.01      4.49 o 
   2  10   0        0.34        0.01      4.68 o 
   3  10   0       30.90       28.40      3.90 o 
   4  10   0       87.27      103.04      4.11 o 
   5  10   0        1.51        0.63      6.27 o 
   6  10   0        0.04        0.01      7.70 o 
   7  10   0       82.15       85.37     10.00 o 
   8  10   0        0.02        3.84      6.80 o 
   9  10   0        9.82        6.07      8.64 o 
   1  11   0       59.96       53.67      4.09 o 
   2  11   0      195.17      204.68      5.79 o 
   3  11   0        0.02        0.01      4.45 o 
   4  11   0       35.84       32.35      3.97 o 
   5  11   0       42.71       52.45      5.08 o 
   6  11   0        3.38        0.24      6.71 o 
   7  11   0        0.04        7.29      6.98 o 
   8  11   0        8.61        4.18      8.83 o 
   0  12   0        1.08        2.40      4.30 o 
   1  12   0        1.97        6.14      4.30 o 
   2  12   0        0.68        2.30      4.59 o 
   3  12   0        9.55       10.64      4.84 o 
   4  12   0        2.92        0.01      5.05 o 
   5  12   0        3.23        4.53      4.75 o 
   6  12   0        4.38        1.35      7.55 o 
   1  13   0        4.34       10.27      3.79 o 
   2  13   0        9.47       14.67      3.81 o 
   3  13   0        3.98        1.37      5.39 o 
   4  13   0        2.17        6.95      5.43 o 
 -13   1   1        4.86        5.62      7.58 o 
 -12   1   1        8.16        0.96      7.65 o 
 -11   1   1        3.81        2.97      5.63 o 
 -10   1   1        4.21        4.68      6.14 o 
  -9   1   1       11.43       13.10      5.86 o 
  -8   1   1       12.19        7.25      5.60 o 
  -7   1   1      115.26      105.36      6.93 o 
  -6   1   1       24.42       15.68      4.24 o 
  -5   1   1      367.95      329.41      7.74 o 
  -4   1   1      576.41      586.89      8.23 o 
  -3   1   1     3597.06     3574.57     15.83 o 
  -2   1   1     1425.62     1379.56      8.50 o 
  -1   1   1      200.84      207.76      2.68 o 
   0   1   1     1013.41      913.83      3.83 o 
   1   1   1     1672.85     1668.54      6.11 o 
   2   1   1        0.62        1.71      1.50 o 
   3   1   1     8857.91     9234.22     82.06 o 
   4   1   1       32.97       33.34      2.06 o 
   5   1   1     1382.12     1278.21     12.06 o 
   7   1   1        2.20        0.00      5.11 o 
   8   1   1      506.62      411.30     16.29 o 
  10   1   1       18.65        8.60      8.19 o 
  11   1   1       58.31       22.12      9.64 o 
  12   1   1       38.40       26.89      8.90 o 
  13   1   1       11.84        0.01      9.15 o 
 -13   2   1       42.44       32.25     11.11 o 
 -12   2   1        0.99        2.67      6.14 o 
 -11   2   1        1.24        0.01      6.51 o 
 -10   2   1      124.68      110.80     10.15 o 
  -9   2   1       78.31       69.96      8.50 o 
  -8   2   1      143.86      134.01      7.65 o 
  -7   2   1       61.86       53.47      5.89 o 
  -6   2   1       13.49        7.70      3.94 o 
  -5   2   1       15.93       23.26      2.30 o 
  -4   2   1      138.20      141.19      4.95 o 
  -3   2   1     1089.06     1095.29      9.05 o 
  -2   2   1      225.08      240.30      3.93 o 
  -1   2   1     2288.32     2222.26     11.00 o 
   0   2   1     1449.42     1405.86      6.07 o 
   1   2   1     3205.46     3160.84     10.08 o 
   2   2   1      906.84      896.18      5.69 o 
   3   2   1      465.45      451.58      4.43 o 
   4   2   1        1.67        0.00      2.19 o 
   5   2   1     1814.11     1834.03     12.59 o 
   6   2   1       84.81       80.16      5.68 o 
   7   2   1        4.13        5.80      4.05 o 
   8   2   1       24.86       23.49      6.42 o 
   9   2   1      265.31      219.05     14.27 o 
  10   2   1        0.04        3.18      6.02 o 
  11   2   1       44.68       22.00      9.55 o 
  12   2   1        6.06        0.01      7.75 o 
 -13   3   1        1.10        0.01      8.34 o 
 -12   3   1        1.85        2.23      6.96 o 
 -11   3   1       27.40       20.58      7.86 o 
 -10   3   1        3.07        6.09      5.59 o 
  -9   3   1       96.99       80.93      8.93 o 
  -8   3   1       19.60       20.83      5.37 o 
  -7   3   1        2.28        5.82      3.87 o 
  -6   3   1       60.66       54.09      5.15 o 
  -5   3   1      464.22      495.74      9.66 o 
  -4   3   1       39.53       46.23      2.92 o 
  -3   3   1       59.38       46.13      2.40 o 
  -2   3   1      551.56      518.46      6.29 o 
  -1   3   1     1248.46     1235.53     10.08 o 
   0   3   1      339.17      309.55      3.30 o 
   1   3   1       75.68       87.56      2.00 o 
   2   3   1      118.52      104.23      2.20 o 
   3   3   1      425.21      457.99      4.88 o 
   4   3   1      370.92      366.64      4.93 o 
   5   3   1       57.60       66.30      2.47 o 
   6   3   1      109.83      106.31      6.50 o 
   7   3   1       67.07       59.86      6.83 o 
   8   3   1       80.39       77.88      8.21 o 
   9   3   1      314.33      290.87     14.54 o 
  10   3   1       46.55       21.28      9.00 o 
  11   3   1        1.01        0.01      7.04 o 
  12   3   1        7.05       10.57      7.11 o 
 -12   4   1        0.04        0.01      6.60 o 
 -11   4   1        0.48        0.23      6.40 o 
 -10   4   1       25.64       12.26      7.34 o 
  -9   4   1       12.17       15.24      5.60 o 
  -8   4   1        1.57        0.00      5.34 o 
  -7   4   1       43.35       48.22      5.39 o 
  -6   4   1        5.10        5.44      3.55 o 
  -5   4   1      101.88       91.16      5.45 o 
  -4   4   1      150.94      148.38      5.74 o 
  -3   4   1      321.73      357.24      6.60 o 
  -2   4   1      138.52      121.10      3.47 o 
  -1   4   1       65.83       79.95      2.89 o 
   0   4   1     1165.93     1184.33      7.48 o 
   1   4   1      444.99      459.30      4.71 o 
   2   4   1      386.03      390.82      4.51 o 
   3   4   1      475.07      513.40      5.53 o 
   4   4   1       34.65       30.45      1.85 o 
   5   4   1        8.99       10.17      1.58 o 
   6   4   1       13.49       11.96      4.57 o 
   7   4   1      108.56      109.87      5.30 o 
   8   4   1      112.78       94.32      8.76 o 
   9   4   1        9.78       13.04      5.97 o 
  10   4   1       33.44       27.82      7.57 o 
  11   4   1        3.14        0.01      7.16 o 
  12   4   1        1.12        0.01      7.24 o 
 -12   5   1        0.38        0.01      8.59 o 
 -11   5   1        7.73        0.01      7.85 o 
 -10   5   1        4.17        0.01      7.09 o 
  -9   5   1        6.14        0.00      6.59 o 
  -8   5   1        1.09        6.63      2.70 o 
  -7   5   1      170.29      155.19      9.53 o 
  -6   5   1       15.64       12.61      4.76 o 
  -5   5   1      317.79      339.49      9.74 o 
  -4   5   1        0.20        0.00      3.77 o 
  -3   5   1      145.36      150.58      4.72 o 
  -2   5   1     1599.20     1749.95     14.55 o 
  -1   5   1      679.55      679.79      9.14 o 
   0   5   1      646.34      744.96      6.53 o 
   2   5   1       59.22       69.04      2.31 o 
   3   5   1      424.03      500.57      5.90 o 
   4   5   1       92.66       97.53      3.00 o 
   5   5   1      151.75      152.20      4.01 o 
   6   5   1      139.52      148.58      5.64 o 
   7   5   1        0.05        1.58      4.91 o 
   8   5   1      130.42      135.23      9.21 o 
   9   5   1       33.24       24.50      7.41 o 
  10   5   1        0.44        2.00      6.00 o 
  11   5   1        2.24        3.22      6.56 o 
  12   5   1        0.02        3.03      6.96 o 
 -12   6   1        0.38        7.65      4.07 o 
 -11   6   1        0.98        0.01      6.49 o 
 -10   6   1       13.51       11.56      6.42 o 
  -9   6   1       39.00       18.18      8.37 o 
  -8   6   1        0.32       13.07      4.77 o 
  -7   6   1      483.60      502.51     13.75 o 
  -6   6   1      107.84      108.70      7.20 o 
  -5   6   1        3.09        4.19      4.68 o 
  -4   6   1      253.25      271.21      6.94 o 
  -3   6   1        0.40        0.00      3.52 o 
  -2   6   1      812.21      934.49     12.06 o 
  -1   6   1      113.68      110.02      4.13 o 
   0   6   1      730.64      874.88      7.74 o 
   1   6   1        0.80        5.52      1.77 o 
   2   6   1        0.27        0.00      2.52 o 
   3   6   1       99.20      117.17      3.26 o 
   4   6   1        0.81        1.11      3.09 o 
   5   6   1       99.62      111.61      5.10 o 
   6   6   1        8.49        7.52      5.16 o 
   7   6   1      177.61      191.34      8.03 o 
   8   6   1       78.58       74.65      5.58 o 
   9   6   1        1.61        1.27      6.04 o 
  10   6   1        0.79        0.01      7.60 o 
  11   6   1        3.03        0.01      7.48 o 
 -11   7   1        2.47        3.71      6.73 o 
 -10   7   1        5.35        0.01      7.34 o 
  -9   7   1      100.70      116.49      8.46 o 
  -8   7   1      161.06      146.70     10.38 o 
  -7   7   1       23.67       25.82      4.01 o 
  -6   7   1       37.45       41.65      6.10 o 
  -5   7   1       29.69       33.22      3.29 o 
  -4   7   1      186.64      186.85      6.72 o 
  -3   7   1       14.58        8.36      4.36 o 
  -2   7   1      201.10      203.58      6.25 o 
  -1   7   1       43.82       49.12      3.35 o 
   0   7   1       21.49       26.05      1.91 o 
   1   7   1        1.03        0.35      2.69 o 
   2   7   1       35.52       42.28      2.34 o 
   3   7   1      102.52      114.55      3.39 o 
   4   7   1      106.70      126.92      3.69 o 
   5   7   1       19.88       24.52      3.51 o 
   6   7   1       81.97       84.04      5.19 o 
   7   7   1      121.20      116.80      6.24 o 
   8   7   1        2.89        8.82      5.66 o 
   9   7   1        0.99        0.01      6.79 o 
  10   7   1        0.11        0.01      7.15 o 
  11   7   1        0.18        3.83      6.94 o 
 -11   8   1       33.40       41.63     10.33 o 
 -10   8   1        6.83        0.01      9.52 o 
  -9   8   1       59.30       65.01      9.76 o 
  -8   8   1      170.00      186.35     12.50 o 
  -7   8   1      303.00      275.57     13.11 o 
  -6   8   1        8.52        5.67      6.34 o 
  -5   8   1       11.08        6.61      6.25 o 
  -4   8   1       68.41       68.76      4.48 o 
  -3   8   1       18.07        8.53      5.55 o 
  -2   8   1      138.57      137.18      5.47 o 
  -1   8   1      175.75      198.42      6.39 o 
   0   8   1      127.14      125.10      3.91 o 
   1   8   1       79.42       77.99      3.02 o 
   2   8   1       75.14       74.77      3.06 o 
   3   8   1        8.78        9.28      3.63 o 
   4   8   1        3.05        4.02      3.48 o 
   5   8   1       77.33       87.52      5.40 o 
   6   8   1       39.59       37.93      4.35 o 
   7   8   1       22.94       27.95      5.19 o 
   8   8   1       42.51       38.54      5.18 o 
   9   8   1        0.03        2.42      6.27 o 
  10   8   1        6.93        6.88      8.06 o 
 -10   9   1        1.64        0.01      8.67 o 
  -9   9   1       89.75       84.65     12.38 o 
  -8   9   1       68.03       79.54      8.16 o 
  -7   9   1        4.29        9.14      6.24 o 
  -6   9   1      260.55      270.82     13.06 o 
  -5   9   1      108.10      113.19      6.41 o 
  -4   9   1       57.33       61.17      4.97 o 
  -3   9   1      544.04      550.95     11.81 o 
  -2   9   1       18.17       19.74      3.78 o 
  -1   9   1      161.41      171.73      6.45 o 
   0   9   1       10.14        9.14      2.64 o 
   1   9   1       31.15       25.19      2.80 o 
   2   9   1        6.45        5.33      3.80 o 
   3   9   1       64.09       65.77      3.29 o 
   4   9   1       23.89       34.17      2.97 o 
   5   9   1        0.01        3.44      5.30 o 
   6   9   1       19.47       22.56      4.07 o 
   7   9   1       12.27        0.01      7.73 o 
   8   9   1        8.47        5.77      7.18 o 
   9   9   1        0.00        0.01      7.10 o 
  -9  10   1       14.45        6.87      8.62 o 
  -8  10   1        1.09        3.32      6.47 o 
  -7  10   1        7.47       11.21      6.98 o 
  -6  10   1       27.21       17.67      8.00 o 
  -5  10   1        1.65        3.16      6.16 o 
  -4  10   1        4.05        0.00      7.04 o 
  -3  10   1      467.69      469.64     11.98 o 
  -2  10   1        8.50       11.55      3.70 o 
  -1  10   1      285.44      298.04      9.60 o 
   0  10   1       64.44       70.19      3.66 o 
   1  10   1        2.51        2.22      4.19 o 
   2  10   1      212.15      218.66      5.55 o 
   3  10   1        9.85        2.11      5.20 o 
   4  10   1      112.78      121.01      4.81 o 
   5  10   1        5.24        0.01      7.76 o 
   6  10   1        1.80        0.01      7.10 o 
   7  10   1       48.43       54.52      5.98 o 
   8  10   1        0.27        7.56      6.85 o 
   9  10   1        6.40        0.01      9.22 o 
  -8  11   1        5.68        0.01      8.27 o 
  -7  11   1       18.13       13.33      7.54 o 
  -6  11   1        1.17        0.01      7.31 o 
  -5  11   1        5.64        2.36      3.81 o 
  -4  11   1        0.22        0.01      7.43 o 
  -3  11   1        3.38        3.24      6.74 o 
  -2  11   1       73.68       75.83      5.79 o 
  -1  11   1      268.07      291.57      9.88 o 
   0  11   1        7.28       10.18      4.36 o 
   1  11   1        1.96        2.51      4.22 o 
   2  11   1        0.01        0.55      4.45 o 
   3  11   1      171.55      186.02      5.76 o 
   4  11   1        0.97        0.01      4.83 o 
   5  11   1       61.95       69.49      6.42 o 
   6  11   1        2.91        4.23      6.75 o 
   7  11   1        7.47        0.01      8.37 o 
  -6  12   1        0.96        0.01      7.80 o 
  -5  12   1        1.67        0.01      7.61 o 
  -4  12   1        3.88       10.96      6.32 o 
  -3  12   1       48.31       53.16      6.26 o 
  -2  12   1       18.45       11.30      7.47 o 
  -1  12   1       34.68       17.44      8.78 o 
   0  12   1        7.09        5.39      4.49 o 
   1  12   1        5.60        4.04      4.52 o 
   2  12   1       24.04       21.69      3.70 o 
   3  12   1       34.69       29.15      4.65 o 
   4  12   1       15.15        5.26      5.81 o 
   5  12   1        1.47        2.86      6.88 o 
   6  12   1        0.00        0.01      8.29 o 
  -4  13   1       10.52        9.39      8.02 o 
  -3  13   1       15.09       11.63      5.02 o 
  -2  13   1        3.66        7.76      4.22 o 
  -1  13   1        2.02        8.57      6.53 o 
   0  13   1        3.73        0.01      5.13 o 
   1  13   1        6.05        0.11      5.71 o 
   2  13   1        0.60        0.01      5.06 o 
   3  13   1       16.30       15.41      5.53 o 
   4  13   1        0.45        7.31      4.65 o 
 -13   0   2       20.23       18.46      8.34 o 
 -12   0   2        0.34        0.24      6.45 o 
 -11   0   2        8.70        1.88      6.41 o 
 -10   0   2       15.21       18.80      6.09 o 
  -9   0   2      126.41      116.23      9.19 o 
  -8   0   2       26.65       27.84      3.45 o 
  -7   0   2       23.65       26.87      3.09 o 
  -6   0   2      326.67      360.50      7.25 o 
  -5   0   2        1.32        0.76      3.02 o 
  -4   0   2      823.58      898.08      8.94 o 
  -3   0   2      120.50      117.25      3.28 o 
  -2   0   2      593.10      558.12      5.83 o 
  -1   0   2      578.51      468.90      5.95 o 
   0   0   2     2674.15     2439.82      7.40 o 
   1   0   2    15303.57    16550.61     91.83 o 
   2   0   2     3983.77     3892.74     12.49 o 
   3   0   2     4630.02     4677.87     17.25 o 
   4   0   2     2495.54     2392.23     15.98 o 
   5   0   2      195.78      160.23      4.96 o 
   6   0   2     2994.08     2532.01     32.20 o 
   7   0   2      614.88      536.71     17.61 o 
   8   0   2       83.57       52.65      9.17 o 
   9   0   2      648.50      522.18     21.47 o 
  10   0   2        0.56        0.01      6.79 o 
  11   0   2       54.27       41.58     10.09 o 
  12   0   2       12.58       13.59      7.79 o 
 -13   1   2        5.93        8.74      7.55 o 
 -12   1   2        0.33        0.95      6.23 o 
 -11   1   2       12.83        0.01      6.51 o 
 -10   1   2      232.06      227.66     12.20 o 
  -9   1   2       19.50       20.96      5.72 o 
  -8   1   2      101.39      105.22      6.65 o 
  -7   1   2       28.10       17.26      4.83 o 
  -6   1   2       23.53       14.20      3.68 o 
  -5   1   2     1079.89     1058.91     10.74 o 
  -4   1   2      108.98       99.47      3.27 o 
  -3   1   2     2443.47     2479.43     14.00 o 
  -2   1   2      917.17      853.21      6.99 o 
  -1   1   2     6702.65     6435.68     73.83 o 
   0   1   2     9841.75     9646.80     68.97 o 
   1   1   2     4508.21     4541.89     17.10 o 
   2   1   2      118.94      131.90      2.36 o 
   3   1   2     1426.43     1407.76      8.60 o 
   4   1   2      615.46      653.91      6.17 o 
   5   1   2       30.77       39.02      3.54 o 
   6   1   2      217.98      191.03      9.95 o 
   7   1   2       31.76       32.39      5.65 o 
   8   1   2       29.06        7.36      7.65 o 
   9   1   2        6.50        4.49      6.73 o 
  10   1   2        0.60        0.01      6.15 o 
  11   1   2       99.45       59.94     13.29 o 
  12   1   2        0.52        8.50      6.93 o 
 -13   2   2        0.41        0.01      7.99 o 
 -12   2   2        8.51       12.23      6.26 o 
 -11   2   2       78.20       69.43      8.82 o 
 -10   2   2        0.31        6.24      5.95 o 
  -9   2   2      208.19      196.86      9.95 o 
  -8   2   2       50.94       56.02      4.30 o 
  -7   2   2      219.49      226.06      7.88 o 
  -6   2   2       11.62        9.66      3.85 o 
  -5   2   2      521.64      574.40      8.26 o 
  -4   2   2      594.26      554.78      7.35 o 
  -3   2   2      121.92      114.56      3.28 o 
  -2   2   2     1504.84     1482.07     10.35 o 
  -1   2   2     7392.63     7539.03     86.65 o 
   0   2   2     5077.95     5081.81     49.60 o 
   1   2   2      566.43      547.26      4.33 o 
   2   2   2     1323.29     1307.11      6.20 o 
   3   2   2       57.84       48.43      1.94 o 
   4   2   2        4.62        4.71      1.74 o 
   5   2   2      280.13      247.50      4.41 o 
   6   2   2       14.00       13.60      2.55 o 
   7   2   2       34.60       17.69      5.51 o 
   8   2   2        3.12        6.24      4.75 o 
   9   2   2       21.44       12.62      7.18 o 
  10   2   2       13.14        2.69      7.30 o 
  11   2   2       32.88       17.93      8.70 o 
  12   2   2        1.80        2.61      8.00 o 
 -13   3   2       11.30       17.13      4.92 o 
 -12   3   2        0.08        0.01      7.47 o 
 -11   3   2        4.15        2.63      6.28 o 
 -10   3   2      197.45      201.11     11.47 o 
  -9   3   2      116.11      124.45      9.29 o 
  -8   3   2        0.02        0.30      4.69 o 
  -7   3   2      130.91      144.98      7.12 o 
  -6   3   2       90.24       98.61      5.97 o 
  -5   3   2      235.49      265.19      6.02 o 
  -4   3   2       57.86       53.37      2.70 o 
  -3   3   2      203.43      226.91      4.73 o 
  -2   3   2      751.94      768.68      7.91 o 
  -1   3   2       35.55       36.59      2.07 o 
   0   3   2        4.27        1.16      1.76 o 
   1   3   2     2056.66     1973.18      9.45 o 
   2   3   2       32.53       34.82      1.59 o 
   3   3   2        0.56        2.47      2.06 o 
   4   3   2      739.55      753.66      7.20 o 
   5   3   2        0.51        0.00      2.67 o 
   6   3   2       12.69        8.67      2.47 o 
   7   3   2        6.09        6.11      4.25 o 
   8   3   2        2.42        0.00      5.58 o 
   9   3   2       11.34        0.00      7.42 o 
  10   3   2       25.35        8.50      8.01 o 
  11   3   2        0.06        0.01      6.71 o 
  12   3   2       16.66        5.60      8.72 o 
 -13   4   2        0.33        0.01      7.25 o 
 -12   4   2        5.90        1.01      7.73 o 
 -11   4   2       19.94        6.13      7.55 o 
 -10   4   2       27.56       23.51      7.35 o 
  -9   4   2       44.27       49.21      6.92 o 
  -8   4   2      139.63      123.79      9.22 o 
  -7   4   2       25.55       24.00      5.66 o 
  -6   4   2      195.97      198.55      5.90 o 
  -5   4   2      487.76      508.02      8.90 o 
  -4   4   2     2189.99     2174.70     16.70 o 
  -3   4   2      397.88      402.96      6.62 o 
  -2   4   2        1.18        0.69      2.73 o 
  -1   4   2      362.04      366.61      6.16 o 
   0   4   2       60.14       51.57      1.81 o 
   1   4   2      729.78      741.44      6.28 o 
   2   4   2     1407.29     1427.05      6.20 o 
   3   4   2      125.97      130.69      3.03 o 
   4   4   2       46.67       46.88      2.19 o 
   5   4   2       36.67       34.85      2.24 o 
   6   4   2       13.23       15.55      2.62 o 
   7   4   2       12.97       15.68      3.29 o 
   8   4   2      131.85      117.83      9.62 o 
   9   4   2       11.53       11.60      6.37 o 
  10   4   2       37.08       32.17      8.17 o 
  11   4   2        0.01       10.08      5.93 o 
  12   4   2        1.51        0.01      7.46 o 
 -12   5   2        2.10        0.01      7.18 o 
 -11   5   2       44.25       45.01      8.54 o 
 -10   5   2       10.06        8.30      5.63 o 
  -9   5   2        6.71        7.43      5.84 o 
  -8   5   2      296.31      319.05      9.44 o 
  -7   5   2       64.00       73.03      6.13 o 
  -6   5   2       15.36       16.48      2.97 o 
  -5   5   2       65.06       59.28      5.25 o 
  -4   5   2       29.60       26.01      2.54 o 
  -3   5   2       27.21       21.23      2.43 o 
  -2   5   2      112.45      114.19      3.85 o 
  -1   5   2      909.73      932.24      7.65 o 
   0   5   2      116.06      125.43      2.88 o 
   1   5   2      435.65      463.38      5.58 o 
   2   5   2      793.57      823.97      7.57 o 
   3   5   2      229.06      231.82      4.47 o 
   4   5   2       27.84       28.68      2.10 o 
   5   5   2      405.28      427.59      6.60 o 
   6   5   2      195.25      207.30      7.20 o 
   7   5   2      195.09      191.50      7.28 o 
   8   5   2        8.98        5.54      6.63 o 
   9   5   2       54.39       59.13      7.72 o 
  10   5   2       42.45       34.77      8.92 o 
  11   5   2        1.73        0.01      8.14 o 
 -12   6   2        0.41        3.30      7.58 o 
 -11   6   2       17.30       18.49      4.26 o 
 -10   6   2        1.14        3.38      6.23 o 
  -9   6   2       38.75       53.63      6.27 o 
  -8   6   2        3.14        0.01      5.48 o 
  -7   6   2        1.06        1.37      2.95 o 
  -6   6   2       25.21       27.86      5.33 o 
  -5   6   2        1.63        5.73      2.62 o 
  -4   6   2       64.98       71.99      4.15 o 
  -3   6   2       21.37       15.33      2.53 o 
  -2   6   2      518.41      520.51      9.23 o 
  -1   6   2       68.08       82.64      3.80 o 
   0   6   2       49.14       54.42      2.28 o 
   1   6   2      978.69     1004.82      8.95 o 
   2   6   2       72.66       70.45      2.69 o 
   3   6   2       86.74       79.94      2.97 o 
   4   6   2      757.31      809.17      8.86 o 
   5   6   2        8.34        1.01      5.15 o 
   6   6   2       30.32       24.02      3.70 o 
   7   6   2       14.71       20.03      3.69 o 
   8   6   2        4.17        3.75      5.99 o 
   9   6   2        0.01        4.38      5.58 o 
  10   6   2        3.89        0.01      7.76 o 
  11   6   2       14.11       29.72      7.43 o 
 -11   7   2        7.31       13.68      7.86 o 
 -10   7   2       10.68        8.86      7.67 o 
  -9   7   2        4.68        9.36      6.25 o 
  -8   7   2       41.69       36.48      8.63 o 
  -7   7   2        1.72        0.00      6.21 o 
  -6   7   2      133.04      135.36      8.52 o 
  -5   7   2       44.26       48.49      3.93 o 
  -4   7   2       94.18       84.47      4.71 o 
  -3   7   2      191.79      201.35      6.41 o 
  -2   7   2        5.95        4.43      4.17 o 
  -1   7   2       55.23       66.07      4.00 o 
   0   7   2      515.38      511.57      6.77 o 
   1   7   2       22.90       16.06      1.90 o 
   2   7   2      115.32      126.87      3.55 o 
   3   7   2       48.31       48.87      2.62 o 
   4   7   2       39.32       41.53      2.65 o 
   5   7   2        0.12        0.00      4.85 o 
   6   7   2      144.68      161.73      6.80 o 
   7   7   2        1.33        0.01      6.44 o 
   8   7   2       17.84       12.09      6.56 o 
   9   7   2        1.47        0.93      6.14 o 
  10   7   2        2.02        0.01      7.69 o 
 -11   8   2       42.60       28.21     10.86 o 
 -10   8   2        0.06        0.01      7.46 o 
  -9   8   2       49.65       56.49      8.80 o 
  -8   8   2      150.78      162.95     10.82 o 
  -7   8   2        1.03        0.00      7.60 o 
  -6   8   2      332.13      319.24     12.18 o 
  -5   8   2       95.13       98.63      5.94 o 
  -4   8   2       22.21       25.47      3.47 o 
  -3   8   2       29.01       22.26      3.84 o 
  -2   8   2      255.23      243.55      7.53 o 
  -1   8   2        4.24        6.15      4.92 o 
   0   8   2       31.18       33.51      2.46 o 
   1   8   2        6.08       10.57      2.16 o 
   2   8   2       30.23       27.82      2.43 o 
   3   8   2        2.70        2.61      3.46 o 
   4   8   2        0.46        2.23      3.65 o 
   5   8   2       29.81       28.99      3.79 o 
   6   8   2      106.75      114.52      6.41 o 
   7   8   2        0.15        0.01      6.66 o 
   8   8   2        6.07        7.09      6.75 o 
   9   8   2        0.49        3.74      6.34 o 
  10   8   2        2.94        0.01      8.44 o 
 -10   9   2        3.94        0.01      9.24 o 
  -9   9   2       15.45       20.89      5.02 o 
  -8   9   2       19.72       17.08      7.84 o 
  -7   9   2        0.79        0.01      7.15 o 
  -6   9   2       55.88       56.14      8.10 o 
  -5   9   2      102.50      114.09      8.40 o 
  -4   9   2      131.29      121.39      6.33 o 
  -3   9   2      128.91      125.39      6.85 o 
  -2   9   2       29.11       25.26      5.09 o 
  -1   9   2       21.49       20.88      3.59 o 
   0   9   2      446.27      452.78      7.38 o 
   1   9   2        8.64        6.92      3.85 o 
   2   9   2       29.50       35.14      2.84 o 
   3   9   2        0.10        1.63      3.77 o 
   4   9   2      221.85      234.31      5.92 o 
   5   9   2       28.38       35.89      4.11 o 
   6   9   2        0.24        0.84      6.13 o 
   7   9   2        0.11       14.12      6.49 o 
   8   9   2        4.23        6.35      4.50 o 
   9   9   2        2.07       10.85      4.43 o 
  -9  10   2        6.52        0.01      8.74 o 
  -8  10   2        0.04        0.01      7.40 o 
  -7  10   2       57.37       56.98      8.76 o 
  -6  10   2      185.33      191.81     11.93 o 
  -5  10   2        5.37        0.01      7.43 o 
  -4  10   2      482.75      455.32     12.73 o 
  -3  10   2      500.04      510.70     12.39 o 
  -2  10   2       65.07       58.36      5.18 o 
  -1  10   2      479.64      457.39     11.51 o 
   0  10   2      584.67      556.29      9.11 o 
   1  10   2        0.47        2.89      4.51 o 
   2  10   2     1127.01     1151.22     12.73 o 
   3  10   2      106.45      110.36      4.85 o 
   4  10   2      193.96      204.37      6.17 o 
   5  10   2      132.34      145.82      7.55 o 
   6  10   2       26.00       23.68      5.21 o 
   7  10   2       60.08       71.70      5.91 o 
   8  10   2       64.38       88.59      6.99 o 
  -8  11   2       25.90       26.91      8.89 o 
  -7  11   2        0.40        0.01      7.22 o 
  -6  11   2       10.47        2.72      8.16 o 
  -5  11   2        5.17        5.40      6.27 o 
  -4  11   2        5.87        4.50      6.83 o 
  -3  11   2       11.11       11.09      6.38 o 
  -2  11   2       24.94       27.12      3.92 o 
  -1  11   2        4.63        8.18      6.43 o 
   0  11   2       24.39       19.61      3.68 o 
   1  11   2       18.15       23.37      3.55 o 
   2  11   2        0.40        0.01      4.45 o 
   3  11   2       32.00       30.21      3.25 o 
   4  11   2       28.33       18.04      5.91 o 
   5  11   2       21.71       22.72      4.45 o 
   6  11   2        5.28        0.01      8.37 o 
   7  11   2        5.96        4.06      7.78 o 
  -6  12   2        1.79        0.01      8.03 o 
  -5  12   2       12.84       18.98      6.89 o 
  -4  12   2        7.40        3.76      6.36 o 
  -3  12   2        5.42        0.01      7.34 o 
  -2  12   2        6.70        7.37      6.77 o 
  -1  12   2       14.11       14.83      4.49 o 
   0  12   2        0.69        0.01      5.06 o 
   1  12   2       16.85       17.26      3.58 o 
   2  12   2       23.62       29.93      3.47 o 
   3  12   2       21.68       32.06      3.98 o 
   4  12   2       24.18       27.38      3.78 o 
   5  12   2        0.03        0.01      6.87 o 
   6  12   2        2.68        0.01      8.03 o 
  -4  13   2       18.18       23.12      6.11 o 
  -3  13   2        9.87       10.97      4.54 o 
  -2  13   2        0.25        0.01      6.73 o 
  -1  13   2       44.28       27.82      9.91 o 
   0  13   2        2.08        0.01      5.68 o 
   1  13   2       48.02       47.67      3.98 o 
   2  13   2        4.12        5.67      5.02 o 
   3  13   2        4.48        1.93      5.43 o 
 -13   1   3       16.62       20.32      7.73 o 
 -12   1   3        3.70       12.04      6.30 o 
 -11   1   3        6.14        7.99      6.12 o 
 -10   1   3        7.74       16.56      6.44 o 
  -9   1   3       66.16       67.62      5.01 o 
  -8   1   3        1.63        0.00      4.43 o 
  -7   1   3      159.41      168.65      7.04 o 
  -6   1   3       44.30       27.17      6.99 o 
  -5   1   3      119.37      108.86      3.83 o 
  -4   1   3      805.35      851.83      9.11 o 
  -3   1   3      188.39      191.13      3.98 o 
  -2   1   3      960.31      900.23      7.89 o 
  -1   1   3     3090.30     2727.43     15.94 o 
   0   1   3     1608.25     1414.96      7.27 o 
   1   1   3     1785.86     1629.46      7.99 o 
   2   1   3      139.31      146.40      2.64 o 
   3   1   3      109.59      116.99      2.68 o 
   4   1   3      384.61      405.95      5.60 o 
   5   1   3       28.88       22.54      3.29 o 
   6   1   3       11.93       12.01      2.74 o 
   7   1   3        4.70        4.79      4.64 o 
   8   1   3        0.72        0.00      5.33 o 
   9   1   3        2.77        0.00      6.98 o 
  10   1   3       21.29       15.18      7.25 o 
  11   1   3        0.43        0.01      7.53 o 
  12   1   3       28.47       26.29      5.35 o 
 -13   2   3        0.37        1.07      6.88 o 
 -12   2   3        0.24        8.86      5.90 o 
 -11   2   3        0.12        0.01      6.29 o 
 -10   2   3        0.20        0.01      6.16 o 
  -9   2   3        0.66        0.00      5.69 o 
  -8   2   3       14.74       13.06      5.02 o 
  -7   2   3       14.47       13.43      4.62 o 
  -6   2   3       10.95       12.11      2.16 o 
  -5   2   3     2376.48     2557.41     17.60 o 
  -4   2   3      421.28      451.13      6.76 o 
  -3   2   3      304.04      314.39      5.20 o 
  -2   2   3     3642.24     3400.80     17.81 o 
  -1   2   3     4304.61     4305.43     19.13 o 
   0   2   3      874.68      791.72      5.58 o 
   1   2   3     5922.06     5713.72     15.40 o 
   2   2   3        0.04        2.77      1.19 o 
   3   2   3      821.18      855.65      6.88 o 
   4   2   3      160.17      153.68      3.40 o 
   5   2   3       39.27       31.74      2.46 o 
   6   2   3        2.02        6.48      3.67 o 
   7   2   3        0.02        0.00      4.85 o 
   8   2   3       69.39       73.01      7.52 o 
   9   2   3       37.80       30.47      8.40 o 
  10   2   3        0.65        6.30      5.44 o 
  11   2   3        0.03        0.01      7.43 o 
  12   2   3        0.39        0.01      8.28 o 
 -13   3   3        3.11        0.01      7.83 o 
 -12   3   3        3.63        0.01      7.87 o 
 -11   3   3        0.70        2.41      6.16 o 
 -10   3   3       13.40       15.03      7.14 o 
  -9   3   3      124.49      132.31      8.40 o 
  -8   3   3       28.48       21.87      5.85 o 
  -7   3   3      359.15      356.18      8.49 o 
  -6   3   3       21.00        8.04      3.07 o 
  -5   3   3      298.74      314.06      6.60 o 
  -4   3   3       15.32       17.68      2.32 o 
  -3   3   3     1655.25     1659.09     13.06 o 
  -2   3   3     1466.90     1596.31     12.37 o 
  -1   3   3      503.71      517.12      6.80 o 
   0   3   3      126.49      135.16      2.52 o 
   1   3   3      914.23      865.43      6.45 o 
   2   3   3      138.41      149.69      2.90 o 
   3   3   3      179.32      185.37      3.49 o 
   4   3   3      134.87      127.39      3.20 o 
   5   3   3      168.18      150.63      3.77 o 
   6   3   3        1.60        0.00      4.33 o 
   7   3   3        1.84        6.04      4.59 o 
   8   3   3       43.72       51.10      6.43 o 
   9   3   3        0.19        0.01      6.20 o 
  10   3   3       60.21       64.80      8.77 o 
  11   3   3        5.31        8.46      6.83 o 
  12   3   3        7.37       12.95      4.93 o 
 -13   4   3        4.86       13.42      4.10 o 
 -12   4   3        0.97        6.31      6.46 o 
 -11   4   3       21.87       18.16      7.10 o 
 -10   4   3        0.22        0.01      6.46 o 
  -9   4   3        5.91        0.00      6.06 o 
  -8   4   3       38.43       38.26      6.49 o 
  -7   4   3        0.83        3.15      4.35 o 
  -6   4   3       16.71       18.32      2.56 o 
  -5   4   3     1152.09     1233.71     13.73 o 
  -4   4   3       99.90      105.22      3.90 o 
  -3   4   3      213.37      223.66      5.25 o 
  -2   4   3     2498.41     2689.82     18.08 o 
  -1   4   3      192.00      209.34      4.83 o 
   0   4   3       80.58      101.20      2.47 o 
   1   4   3     1992.21     2007.97     11.57 o 
   2   4   3      165.82      155.70      3.23 o 
   3   4   3       35.93       39.51      2.03 o 
   4   4   3       99.19       91.87      2.85 o 
   5   4   3       34.00       24.07      2.10 o 
   6   4   3       30.05       36.90      3.20 o 
   7   4   3        5.55        9.38      3.49 o 
   8   4   3      139.63      155.22      6.77 o 
   9   4   3      173.15      212.23     11.32 o 
  10   4   3        2.48        9.90      5.84 o 
  11   4   3        0.97        0.51      6.74 o 
 -12   5   3        0.18        0.01      7.61 o 
 -11   5   3        1.12        0.01      6.61 o 
 -10   5   3        8.20        9.17      5.89 o 
  -9   5   3        0.01        0.01      5.41 o 
  -8   5   3       32.29       26.51      6.26 o 
  -7   5   3        0.06        3.24      4.03 o 
  -6   5   3       93.65       95.47      4.61 o 
  -5   5   3        0.28        0.00      3.84 o 
  -4   5   3        0.00        0.00      3.38 o 
  -3   5   3      367.73      415.09      7.88 o 
  -2   5   3        2.60        4.32      2.77 o 
  -1   5   3      122.42      129.67      4.25 o 
   0   5   3      191.20      172.54      3.46 o 
   1   5   3      423.70      437.34      5.55 o 
   2   5   3      227.21      254.49      4.47 o 
   3   5   3      466.31      487.02      6.26 o 
   4   5   3      455.20      479.59      6.83 o 
   5   5   3        2.55        2.84      3.22 o 
   6   5   3        0.58        0.00      5.25 o 
   7   5   3      399.80      423.58     11.07 o 
   8   5   3        1.47        4.46      5.60 o 
   9   5   3       74.52       71.86      5.81 o 
  10   5   3        0.36        5.04      6.13 o 
  11   5   3        0.36        3.19      6.89 o 
 -12   6   3        0.09        0.01      7.72 o 
 -11   6   3        5.82       10.71      6.60 o 
 -10   6   3       53.70       55.28      9.59 o 
  -9   6   3       37.08       20.83      7.70 o 
  -8   6   3        1.65        7.95      5.21 o 
  -7   6   3        5.42        0.00      5.81 o 
  -6   6   3      193.33      214.29      6.84 o 
  -5   6   3       41.60       44.20      3.57 o 
  -4   6   3       61.95       67.31      3.69 o 
  -3   6   3       68.50       82.09      4.04 o 
  -2   6   3        1.91        4.34      3.61 o 
  -1   6   3      450.78      497.91      8.94 o 
   0   6   3        3.74        3.12      2.64 o 
   1   6   3       65.88       73.23      2.76 o 
   2   6   3      282.85      270.14      4.91 o 
   3   6   3      149.76      147.93      3.90 o 
   4   6   3        8.62       10.36      2.42 o 
   5   6   3       45.28       53.00      3.76 o 
   6   6   3       21.82       20.60      3.35 o 
   7   6   3       11.06        9.51      5.56 o 
   8   6   3        3.68        8.06      5.81 o 
   9   6   3        7.57        0.01      6.70 o 
  10   6   3        1.35        0.01      6.90 o 
  11   6   3        0.00        3.89      6.72 o 
 -11   7   3       15.11       23.15      7.05 o 
 -10   7   3       40.21       37.68      8.84 o 
  -9   7   3        0.05        0.01      5.86 o 
  -8   7   3      343.17      347.50     13.77 o 
  -7   7   3       94.61       91.62      5.27 o 
  -6   7   3      122.02      120.06      5.75 o 
  -5   7   3       19.43       11.50      5.48 o 
  -4   7   3        1.86        0.00      4.86 o 
  -3   7   3      765.81      773.52     12.49 o 
  -2   7   3        8.16        0.13      5.05 o 
  -1   7   3      553.30      591.13     10.62 o 
   0   7   3      208.88      195.53      4.52 o 
   1   7   3       16.00       17.92      2.03 o 
   2   7   3       35.20       40.26      2.45 o 
   3   7   3       12.30        8.57      2.48 o 
   4   7   3      171.23      177.02      4.65 o 
   5   7   3        1.50        6.90      5.00 o 
   6   7   3        8.23        6.06      5.87 o 
   7   7   3        5.26       11.06      5.60 o 
   8   7   3        1.12        0.01      6.28 o 
   9   7   3        6.70       13.92      4.34 o 
  10   7   3        1.67        0.01      7.81 o 
 -11   8   3       13.25       17.04      8.10 o 
 -10   8   3        7.09       11.30      3.70 o 
  -9   8   3       14.70        4.71      6.90 o 
  -8   8   3      102.82      114.20      9.08 o 
  -7   8   3      205.07      203.21     11.13 o 
  -6   8   3      359.21      372.23      7.39 o 
  -5   8   3      311.92      315.79      9.50 o 
  -4   8   3       41.62       41.68      4.10 o 
  -3   8   3      410.69      379.95      6.31 o 
  -2   8   3     1163.89     1164.24     16.67 o 
  -1   8   3        5.73        4.74      2.80 o 
   0   8   3      327.62      312.68      5.97 o 
   1   8   3      342.25      324.29      6.16 o 
   2   8   3       53.74       59.30      2.99 o 
   3   8   3        0.35        0.01      3.53 o 
   4   8   3        0.05        0.01      3.92 o 
   5   8   3        4.05        0.00      6.29 o 
   6   8   3        0.10        6.41      5.16 o 
   7   8   3        2.28        0.01      6.77 o 
   8   8   3        1.32        4.51      6.33 o 
   9   8   3        0.02       11.13      6.25 o 
 -10   9   3        6.64        1.37      7.84 o 
  -9   9   3       12.03        1.78      7.12 o 
  -8   9   3        0.02        0.01      6.73 o 
  -7   9   3        1.20        1.75      6.04 o 
  -6   9   3        0.01        0.01      6.87 o 
  -5   9   3       86.48       72.31      5.94 o 
  -4   9   3       43.84       34.19      4.53 o 
  -3   9   3      103.44      103.91      5.73 o 
  -2   9   3      486.72      479.68     11.20 o 
  -1   9   3       68.11       57.06      4.93 o 
   0   9   3      261.05      236.70      5.67 o 
   1   9   3       62.39       57.64      3.48 o 
   2   9   3      132.44      139.97      4.68 o 
   3   9   3      251.36      247.54      6.10 o 
   4   9   3        2.43        3.21      3.19 o 
   5   9   3      123.87      140.74      7.16 o 
   6   9   3       82.95       90.43      6.51 o 
   7   9   3       33.34       45.63      5.61 o 
   8   9   3       41.23       52.28      5.95 o 
   9   9   3        0.51        4.43      7.36 o 
  -9  10   3        3.65        1.10      7.54 o 
  -8  10   3       14.03        6.66      7.27 o 
  -7  10   3        3.31        0.01      8.22 o 
  -6  10   3        7.31        5.43      7.31 o 
  -5  10   3        9.50        8.80      6.68 o 
  -4  10   3       12.26        2.05      7.31 o 
  -3  10   3       63.57       53.65      5.07 o 
  -2  10   3       38.53       40.04      4.60 o 
  -1  10   3        5.84        4.96      6.08 o 
   0  10   3       48.15       69.29      3.70 o 
   1  10   3        1.12        0.01      4.46 o 
   2  10   3       14.08       15.78      3.78 o 
   3  10   3       96.24      104.82      4.77 o 
   4  10   3        1.37        0.01      5.04 o 
   5  10   3       25.79       38.34      4.83 o 
   6  10   3       29.94       45.35      5.26 o 
   7  10   3        2.14       10.27      7.49 o 
   8  10   3       55.59       72.31      6.52 o 
  -8  11   3        0.91        2.23      7.68 o 
  -7  11   3       22.06       24.74      8.66 o 
  -6  11   3        5.97        0.01      7.32 o 
  -5  11   3       34.84       29.49      8.15 o 
  -4  11   3        0.86        0.01      6.85 o 
  -3  11   3        3.15        0.01      7.29 o 
  -2  11   3        0.04        0.01      6.99 o 
  -1  11   3       13.78       16.93      3.99 o 
   0  11   3       23.65       21.06      2.97 o 
   1  11   3       20.28       16.39      3.93 o 
   2  11   3        0.14        4.96      4.15 o 
   3  11   3        3.67        4.69      4.47 o 
   4  11   3        3.81        1.65      4.92 o 
   5  11   3       37.11       34.42      5.49 o 
   6  11   3       22.84       16.27      8.51 o 
   7  11   3        0.49        8.81      4.38 o 
  -6  12   3       15.54        3.29      8.29 o 
  -5  12   3       12.39        3.68      7.82 o 
  -4  12   3       11.41        0.01      8.06 o 
  -3  12   3        0.49        0.01      7.51 o 
  -2  12   3       40.92       36.09      5.28 o 
  -1  12   3        0.02        0.01      6.54 o 
   0  12   3        2.95        3.71      4.67 o 
   1  12   3       16.85       12.65      5.17 o 
   2  12   3        7.54        3.98      5.15 o 
   3  12   3        2.68        0.01      5.28 o 
   4  12   3       15.98       13.46      4.25 o 
   5  12   3        5.71        9.81      6.87 o 
  -4  13   3        0.83        0.01      7.81 o 
  -3  13   3        0.30        0.01      7.03 o 
  -2  13   3       27.14        6.19      9.29 o 
  -1  13   3       17.92       10.95      8.19 o 
   0  13   3        5.11        7.84      4.99 o 
   1  13   3        2.62        5.65      3.48 o 
   2  13   3        3.80       13.47      3.80 o 
   3  13   3        5.09        0.01      5.64 o 
 -13   0   4       11.87        8.97      9.50 o 
 -12   0   4        1.61        0.01      7.83 o 
 -11   0   4       41.51       36.20      4.70 o 
 -10   0   4       71.72       78.85      5.78 o 
  -9   0   4      329.18      308.91      8.83 o 
  -8   0   4       20.97       20.61      2.83 o 
  -7   0   4       13.03       21.20      2.93 o 
  -6   0   4       48.65       57.87      3.42 o 
  -5   0   4      196.31      231.82      5.43 o 
  -4   0   4     1154.62     1206.86     11.68 o 
  -3   0   4       71.45       57.60      2.67 o 
  -2   0   4      265.41      203.96      5.71 o 
  -1   0   4      789.13      741.51      9.59 o 
   0   0   4     2491.86     2380.19      8.75 o 
   1   0   4     1981.97     2018.48     10.21 o 
   2   0   4      269.44      282.28      3.91 o 
   3   0   4      342.28      326.12      4.59 o 
   4   0   4     3227.53     3283.83     17.06 o 
   5   0   4       48.20       50.99      3.13 o 
   6   0   4      249.70      243.38     10.29 o 
   7   0   4       13.06        0.78      5.40 o 
   8   0   4       56.26       55.17      8.01 o 
   9   0   4        0.28        1.80      5.93 o 
  10   0   4       13.84        8.77      7.42 o 
  11   0   4       13.58       13.32      7.38 o 
 -13   1   4        8.44       10.07      7.85 o 
 -12   1   4        4.83       18.31      6.45 o 
 -11   1   4        1.04        6.16      5.20 o 
 -10   1   4      258.11      274.22     11.31 o 
  -9   1   4      145.68      134.58      6.36 o 
  -8   1   4       26.45       24.86      3.55 o 
  -7   1   4       14.41       13.60      2.48 o 
  -6   1   4      575.77      659.81     10.02 o 
  -5   1   4      236.78      251.44      5.69 o 
  -4   1   4       40.15       41.84      2.52 o 
  -3   1   4     1381.83     1290.59     11.81 o 
  -2   1   4      489.84      454.85      6.39 o 
  -1   1   4       98.20       97.49      4.34 o 
   1   1   4        4.53        1.30      1.86 o 
   2   1   4      169.63      181.76      3.24 o 
   3   1   4        2.64        0.00      2.24 o 
   4   1   4       58.18       63.39      2.46 o 
   5   1   4      264.65      314.11      6.70 o 
   6   1   4       84.87      100.42      6.88 o 
   7   1   4       15.96        5.65      6.15 o 
   8   1   4        0.00        0.00      5.88 o 
   9   1   4        3.59        0.20      6.52 o 
  10   1   4        3.03        0.01      6.94 o 
  11   1   4        1.63        2.27      6.95 o 
 -13   2   4        7.35        0.01      9.16 o 
 -12   2   4       48.72       50.15      8.85 o 
 -11   2   4       51.29       36.69      8.25 o 
 -10   2   4      167.30      150.61     10.70 o 
  -9   2   4      203.69      208.71      7.74 o 
  -8   2   4      101.43      101.09      4.89 o 
  -7   2   4       31.84       34.69      3.27 o 
  -6   2   4      244.95      238.27      6.22 o 
  -5   2   4      155.88      170.59      5.04 o 
  -4   2   4      146.02      154.20      4.46 o 
  -3   2   4       98.55      106.26      3.61 o 
  -2   2   4      504.12      517.74      7.22 o 
  -1   2   4       52.42       50.88      2.43 o 
   0   2   4      440.14      411.58      4.59 o 
   1   2   4     2486.70     2421.60      9.34 o 
   2   2   4      198.12      195.45      3.47 o 
   3   2   4        2.40        3.49      2.24 o 
   4   2   4      156.58      160.21      3.66 o 
   5   2   4       14.40        9.61      2.32 o 
   6   2   4        0.08        0.00      4.29 o 
   7   2   4        1.23        5.62      4.23 o 
   8   2   4       14.89       18.47      3.38 o 
   9   2   4        8.75        6.75      6.45 o 
  10   2   4        1.30        0.01      6.37 o 
  11   2   4        5.70        3.32      7.06 o 
 -13   3   4        3.98        6.30      7.61 o 
 -12   3   4        1.02        0.01      7.03 o 
 -11   3   4        3.72        2.21      5.98 o 
 -10   3   4        1.32        7.32      4.88 o 
  -9   3   4      196.13      195.78     10.37 o 
  -8   3   4      258.42      260.97      8.08 o 
  -7   3   4       35.15       43.04      3.48 o 
  -6   3   4      208.10      219.68      6.23 o 
  -5   3   4      390.56      417.34      7.76 o 
  -4   3   4      608.83      673.59      9.32 o 
  -3   3   4       15.52       18.47      2.01 o 
  -2   3   4      818.15      850.88      9.39 o 
  -1   3   4      877.87      938.88     10.01 o 
   0   3   4      309.77      317.55      4.23 o 
   1   3   4      160.44      160.80      3.12 o 
   2   3   4        2.87        0.00      2.35 o 
   3   3   4      297.02      283.97      4.52 o 
   4   3   4       89.64       92.43      2.99 o 
   5   3   4        1.85        1.94      2.82 o 
   6   3   4       16.72       14.10      2.77 o 
   7   3   4       42.03       52.09      4.51 o 
   8   3   4       21.05       17.40      3.84 o 
   9   3   4        4.28        0.01      6.70 o 
  10   3   4        2.69        0.01      6.64 o 
  11   3   4        0.53        8.23      3.94 o 
 -13   4   4        6.18        6.19      8.54 o 
 -12   4   4       22.70       19.32      8.30 o 
 -11   4   4        5.91        0.23      6.88 o 
 -10   4   4        0.03        1.03      5.54 o 
  -9   4   4       47.35       53.09      4.56 o 
  -8   4   4       16.32        2.48      5.90 o 
  -7   4   4       70.63       71.06      4.65 o 
  -6   4   4       12.02        6.35      4.20 o 
  -5   4   4      115.55      105.66      4.28 o 
  -4   4   4      473.34      562.63      8.78 o 
  -3   4   4       52.05       53.58      3.02 o 
  -2   4   4     2564.49     2762.15     19.18 o 
  -1   4   4      555.08      627.83      8.75 o 
   0   4   4        2.27        2.16      2.29 o 
   1   4   4     1839.45     1971.60     11.65 o 
   2   4   4      151.66      167.42      3.58 o 
   3   4   4      279.83      286.44      4.95 o 
   4   4   4      142.67      141.41      3.78 o 
   5   4   4       12.54       13.46      2.10 o 
   6   4   4       23.12       23.27      3.42 o 
   7   4   4        0.07        0.00      5.87 o 
   8   4   4       82.27       95.55      6.25 o 
   9   4   4        9.86        9.59      7.21 o 
  10   4   4        0.17        0.49      6.51 o 
  11   4   4        2.26        3.49      7.12 o 
 -12   5   4        0.41       10.73      4.06 o 
 -11   5   4       24.45       11.00      8.02 o 
 -10   5   4        0.18        0.01      5.97 o 
  -9   5   4       12.49        3.31      6.28 o 
  -8   5   4       46.81       40.46      6.72 o 
  -7   5   4       29.16       37.53      5.36 o 
  -6   5   4        4.84        2.88      4.07 o 
  -5   5   4       37.57       46.55      3.28 o 
  -4   5   4       33.62       32.44      2.89 o 
  -3   5   4       91.35       78.20      3.64 o 
  -2   5   4       67.98       72.71      3.60 o 
  -1   5   4      129.57      149.26      4.70 o 
   0   5   4      130.91      135.95      3.36 o 
   1   5   4      916.65     1024.96      9.10 o 
   2   5   4       50.35       50.90      2.37 o 
   3   5   4      761.18      748.68      8.62 o 
   4   5   4      292.03      285.29      5.33 o 
   5   5   4       65.76       70.41      3.34 o 
   6   5   4      421.21      429.28     10.51 o 
   7   5   4       76.38       70.92      5.67 o 
   8   5   4       57.24       52.36      5.33 o 
   9   5   4       77.37       79.61      6.49 o 
  10   5   4        1.25        7.31      6.47 o 
  11   5   4       29.34       28.38      9.19 o 
 -12   6   4        4.82        1.65      7.73 o 
 -11   6   4       12.70       11.05      8.19 o 
 -10   6   4        0.04        2.28      6.04 o 
  -9   6   4       36.05       32.76      7.38 o 
  -8   6   4       10.58        0.00      6.74 o 
  -7   6   4        1.79        3.96      4.88 o 
  -6   6   4       17.36       23.09      3.12 o 
  -5   6   4       89.76       76.37      4.72 o 
  -4   6   4       37.67       38.03      3.22 o 
  -3   6   4       57.70       52.08      4.17 o 
  -2   6   4       31.07       28.89      2.96 o 
  -1   6   4       55.34       58.68      3.53 o 
   0   6   4      115.18      112.91      3.33 o 
   1   6   4        8.37        7.57      2.02 o 
   2   6   4       16.44       15.79      1.87 o 
   3   6   4       55.61       53.58      2.87 o 
   4   6   4       54.49       54.49      2.95 o 
   5   6   4      352.36      347.34      9.31 o 
   6   6   4      146.31      155.43      7.12 o 
   7   6   4       51.23       59.21      5.58 o 
   8   6   4       14.67       11.55      6.83 o 
   9   6   4        0.03        0.86      3.72 o 
  10   6   4       24.36       16.37      9.04 o 
 -11   7   4        1.13        0.01      7.91 o 
 -10   7   4        0.33        0.01      6.87 o 
  -9   7   4        6.05       10.40      3.47 o 
  -8   7   4        1.97        3.46      6.06 o 
  -7   7   4        4.54        9.93      5.40 o 
  -6   7   4       65.39       74.51      5.18 o 
  -5   7   4        5.11        2.09      4.94 o 
  -4   7   4        0.46        0.00      4.73 o 
  -3   7   4        7.68       11.72      2.69 o 
  -2   7   4        0.00        2.09      4.42 o 
  -1   7   4        8.88       10.68      2.44 o 
   0   7   4        8.06        8.53      2.24 o 
   1   7   4       23.61       25.52      2.70 o 
   2   7   4       37.42       37.36      2.31 o 
   3   7   4       37.67       35.31      2.60 o 
   4   7   4       68.30       64.48      3.17 o 
   5   7   4        0.45        0.01      5.73 o 
   6   7   4        0.21        7.56      5.02 o 
   7   7   4        8.00        0.01      7.01 o 
   8   7   4       17.97        9.52      7.67 o 
   9   7   4        3.93        2.29      7.27 o 
  10   7   4        4.28       10.00      7.17 o 
 -11   8   4        4.99        1.13      7.73 o 
 -10   8   4        2.16        9.32      6.53 o 
  -9   8   4        1.23        7.87      5.56 o 
  -8   8   4        1.78        9.03      5.83 o 
  -7   8   4       96.31       86.12      6.61 o 
  -6   8   4        9.40       12.11      3.90 o 
  -5   8   4      273.25      259.43      8.33 o 
  -4   8   4       18.12       11.17      6.17 o 
  -3   8   4       53.40       41.10      4.61 o 
  -2   8   4       12.23       13.42      3.23 o 
  -1   8   4      202.67      195.55      6.75 o 
   0   8   4      185.59      174.49      4.75 o 
   1   8   4      226.82      205.43      5.15 o 
   2   8   4       33.65       25.80      2.82 o 
   3   8   4       24.68       25.47      2.88 o 
   4   8   4       12.68       16.24      3.00 o 
   5   8   4        0.21        0.01      4.99 o 
   6   8   4       35.24       33.39      4.40 o 
   7   8   4        0.01        0.01      6.86 o 
   8   8   4        9.81        3.73      7.76 o 
   9   8   4        2.78        7.03      6.43 o 
 -10   9   4        1.37        0.01      8.19 o 
  -9   9   4       22.57       10.28      8.25 o 
  -8   9   4        0.01        8.60      5.27 o 
  -7   9   4       66.23       76.34      5.90 o 
  -6   9   4       17.42       24.45      3.88 o 
  -5   9   4       94.47       90.65      6.18 o 
  -4   9   4        6.87        5.32      3.62 o 
  -3   9   4      279.40      268.45      9.06 o 
  -2   9   4        0.21        0.01      5.48 o 
  -1   9   4      104.93       95.08      5.83 o 
   0   9   4        9.38        0.01      4.31 o 
   1   9   4      210.52      198.00      5.45 o 
   2   9   4      178.30      176.90      5.44 o 
   3   9   4      238.69      234.28      6.23 o 
   4   9   4        1.36        0.01      4.84 o 
   5   9   4       33.27       36.89      4.80 o 
   6   9   4       70.69       61.56      6.11 o 
   7   9   4       13.50        8.88      8.13 o 
   8   9   4        6.14       25.40      5.32 o 
  -9  10   4        5.88        8.05      7.13 o 
  -8  10   4        9.33        7.27      6.35 o 
  -7  10   4        0.24        0.01      6.66 o 
  -6  10   4       16.11        0.01      7.37 o 
  -5  10   4        2.32        0.01      6.30 o 
  -4  10   4        4.35        7.16      5.67 o 
  -3  10   4       62.45       43.27      5.58 o 
  -2  10   4        1.32        0.00      7.25 o 
  -1  10   4      193.05      186.81      7.54 o 
   0  10   4       60.41       54.96      3.51 o 
   1  10   4        0.67        0.01      4.53 o 
   2  10   4       20.20       14.80      3.57 o 
   3  10   4      431.09      395.84      8.32 o 
   4  10   4        3.28        4.08      4.79 o 
   5  10   4       97.97       97.26      7.60 o 
   6  10   4       54.39       54.88      5.80 o 
   7  10   4        1.47        0.01      8.95 o 
  -8  11   4        1.45        0.01      7.53 o 
  -7  11   4        3.31        0.01      7.78 o 
  -6  11   4        7.82        9.65      6.71 o 
  -5  11   4        0.13        0.01      6.96 o 
  -4  11   4       14.31        7.48      7.90 o 
  -3  11   4        4.07        0.01      7.53 o 
  -2  11   4       39.54       38.69      4.62 o 
  -1  11   4       21.27       26.67      4.67 o 
   0  11   4       32.20       25.66      2.99 o 
   1  11   4       76.63       59.34      4.08 o 
   2  11   4       19.98       21.25      3.14 o 
   3  11   4      116.06      111.27      5.09 o 
   4  11   4        8.77       10.05      3.80 o 
   5  11   4        2.56        1.03      7.61 o 
   6  11   4       29.21       31.09      5.92 o 
  -6  12   4       18.99       10.32      8.53 o 
  -5  12   4       34.29       45.64      5.28 o 
  -4  12   4       25.60       29.27      8.00 o 
  -3  12   4       92.17       72.32      6.77 o 
  -2  12   4       62.91       52.16      5.56 o 
  -1  12   4        1.42        0.01      7.51 o 
   0  12   4        5.57        3.69      4.96 o 
   1  12   4      119.15      114.48      5.48 o 
   2  12   4        2.62        1.53      4.78 o 
   3  12   4       38.08       42.06      4.00 o 
   4  12   4        0.05        0.01      5.22 o 
  -3  13   4        1.55        6.71      6.64 o 
  -2  13   4        8.77        5.78      8.35 o 
  -1  13   4       11.02       15.33      7.17 o 
   0  13   4        0.00        0.01      5.07 o 
   1  13   4        1.23        0.01      5.58 o 
   2  13   4       17.74       11.50      5.87 o 
 -13   1   5        2.22        5.63      6.84 o 
 -12   1   5        3.92       10.14      5.52 o 
 -11   1   5       20.23       15.66      4.16 o 
 -10   1   5       13.17       16.85      6.62 o 
  -9   1   5      145.52      145.93      6.72 o 
  -8   1   5      157.86      160.64      6.33 o 
  -7   1   5       77.63       69.84      4.06 o 
  -6   1   5       19.00       18.44      2.87 o 
  -5   1   5      442.77      478.41      8.31 o 
  -4   1   5        3.46        1.81      3.49 o 
  -3   1   5      793.72      799.02      9.58 o 
  -2   1   5      107.56       96.64      4.47 o 
  -1   1   5        5.73        4.62      1.79 o 
   0   1   5      953.05      922.48      7.42 o 
   1   1   5      242.44      244.17      3.94 o 
   2   1   5     1111.95     1139.01      8.75 o 
   3   1   5       39.59       51.13      2.21 o 
   4   1   5       22.12       18.11      1.89 o 
   5   1   5      125.23      125.65      3.90 o 
   6   1   5        7.38        2.41      3.05 o 
   7   1   5        0.12        0.00      5.33 o 
   8   1   5       36.12       20.89      8.17 o 
   9   1   5        4.79        0.64      6.13 o 
  10   1   5       23.72       18.24      7.61 o 
  11   1   5        0.01        0.01      7.00 o 
 -13   2   5        0.00        0.01      8.02 o 
 -12   2   5        0.24        0.01      6.87 o 
 -11   2   5        7.53        1.10      6.94 o 
 -10   2   5       49.16       59.53      6.92 o 
  -9   2   5       59.05       79.74      5.05 o 
  -8   2   5        0.29        0.00      5.27 o 
  -7   2   5       36.38       39.16      3.71 o 
  -6   2   5      230.87      250.81      6.64 o 
  -5   2   5     1457.88     1542.29     14.80 o 
  -4   2   5      471.38      493.48      8.06 o 
  -3   2   5        4.40        3.11      3.05 o 
  -2   2   5      732.95      715.77     10.61 o 
  -1   2   5      504.56      483.31      7.29 o 
   0   2   5      552.51      570.05      5.89 o 
   1   2   5       31.54       30.34      1.86 o 
   2   2   5      144.35      152.65      3.32 o 
   3   2   5        6.61        6.57      2.60 o 
   4   2   5      171.78      148.39      3.96 o 
   5   2   5       55.27       65.95      3.05 o 
   6   2   5       19.20       18.31      3.14 o 
   7   2   5        4.00        5.57      4.87 o 
   8   2   5       26.39       32.03      4.56 o 
   9   2   5        2.12        0.01      7.17 o 
  10   2   5        6.28        1.95      7.08 o 
  11   2   5       12.81        1.89      8.78 o 
 -13   3   5        6.26        0.83      8.98 o 
 -12   3   5        3.76        0.01      7.81 o 
 -11   3   5        1.64        0.68      5.40 o 
 -10   3   5        7.71        0.41      6.39 o 
  -9   3   5        0.05        7.27      4.81 o 
  -8   3   5       19.95       25.99      3.45 o 
  -7   3   5       14.19       20.43      3.05 o 
  -6   3   5      713.15      755.52     11.38 o 
  -5   3   5      506.00      482.41      8.87 o 
  -4   3   5      684.70      776.47     10.49 o 
  -3   3   5       10.45        2.78      3.44 o 
  -2   3   5        0.77        0.76      3.11 o 
  -1   3   5     2009.31     2135.25     16.14 o 
   0   3   5     1648.86     1514.26      9.91 o 
   1   3   5     2143.53     2145.57     12.42 o 
   2   3   5      645.10      662.22      6.98 o 
   3   3   5       25.21       30.44      2.19 o 
   4   3   5      301.82      280.38      5.23 o 
   5   3   5       29.71       32.41      3.11 o 
   6   3   5       37.29       49.57      4.04 o 
   7   3   5      175.42      172.06      9.90 o 
   8   3   5        0.07        0.01      6.37 o 
   9   3   5        7.31       14.11      6.84 o 
  10   3   5        0.09        0.01      7.34 o 
  11   3   5        1.69        0.01      7.20 o 
 -12   4   5        0.01        0.01      6.99 o 
 -11   4   5       12.10       10.27      7.82 o 
 -10   4   5       26.72       25.71      4.64 o 
  -9   4   5        4.36        5.51      5.40 o 
  -8   4   5       16.00       14.05      5.53 o 
  -7   4   5        1.74        2.63      4.20 o 
  -6   4   5       33.36       36.30      3.38 o 
  -5   4   5      116.13      106.39      4.87 o 
  -4   4   5       12.76       20.00      2.48 o 
  -3   4   5      100.63      101.10      4.11 o 
  -2   4   5        3.12        5.00      1.70 o 
  -1   4   5      283.87      251.84      5.83 o 
   0   4   5       39.33       30.95      1.95 o 
   1   4   5        1.00        1.48      1.81 o 
   2   4   5      108.16      117.80      3.30 o 
   3   4   5       61.30       70.85      2.93 o 
   4   4   5      342.82      330.19      6.08 o 
   5   4   5        2.60        3.53      3.32 o 
   6   4   5       10.90       24.78      3.49 o 
   7   4   5       88.38      102.61      6.24 o 
   8   4   5       15.99       14.81      7.35 o 
   9   4   5       37.56       38.83      5.27 o 
  10   4   5        6.00        6.15      7.53 o 
 -12   5   5        3.91        0.01      7.75 o 
 -11   5   5        0.99        0.01      7.27 o 
 -10   5   5        1.44        0.01      6.78 o 
  -9   5   5        0.11        0.01      5.83 o 
  -8   5   5        2.24        2.55      4.72 o 
  -7   5   5       71.82       65.33      4.51 o 
  -6   5   5        5.54        5.30      4.85 o 
  -5   5   5      149.82      144.22      5.63 o 
  -4   5   5       10.61       12.61      2.52 o 
  -3   5   5        2.31        2.31      1.63 o 
  -2   5   5        9.45        7.19      3.71 o 
  -1   5   5      155.14      142.80      4.89 o 
   0   5   5        6.55        6.31      1.77 o 
   1   5   5        4.80        9.86      1.42 o 
   2   5   5       60.17       59.01      2.66 o 
   3   5   5       38.56       38.23      2.57 o 
   4   5   5       41.08       40.06      2.74 o 
   5   5   5       48.97       60.21      3.23 o 
   6   5   5        3.59        6.28      5.57 o 
   7   5   5        0.12        2.18      6.17 o 
   8   5   5       75.29       78.41      5.79 o 
   9   5   5       32.90       33.82      8.94 o 
  10   5   5       20.69       15.16      9.09 o 
 -12   6   5        2.10        0.01      8.88 o 
 -11   6   5        1.81        1.28      7.93 o 
 -10   6   5        0.02        0.01      6.60 o 
  -9   6   5        5.42        0.43      6.28 o 
  -8   6   5       93.24       80.75      8.91 o 
  -7   6   5       22.91       28.10      4.01 o 
  -6   6   5      314.60      313.47      8.47 o 
  -5   6   5       71.35       73.83      4.68 o 
  -4   6   5        0.01        2.01      4.12 o 
  -3   6   5      499.58      499.86     10.14 o 
  -2   6   5       44.42       50.13      3.67 o 
  -1   6   5       14.40       13.56      2.45 o 
   0   6   5       49.68       46.96      2.40 o 
   1   6   5      111.78       98.31      3.32 o 
   2   6   5       55.27       50.03      2.82 o 
   3   6   5        0.21        0.01      3.19 o 
   4   6   5        1.13        0.01      3.64 o 
   5   6   5        0.90        1.23      5.39 o 
   6   6   5        4.75        0.01      6.34 o 
   7   6   5       28.28       40.88      4.85 o 
   8   6   5        0.86        4.62      5.90 o 
   9   6   5        7.47        2.79      7.26 o 
  10   6   5        2.12        9.17      7.47 o 
 -11   7   5        6.92        4.85      7.61 o 
 -10   7   5       59.50       59.85     10.05 o 
  -9   7   5       10.31        7.49      6.35 o 
  -8   7   5       43.25       46.28      4.93 o 
  -7   7   5        5.96        0.01      6.16 o 
  -6   7   5       41.87       45.62      4.59 o 
  -5   7   5        3.49        8.43      5.03 o 
  -4   7   5        6.81        0.00      6.05 o 
  -3   7   5      282.51      280.11      8.00 o 
  -2   7   5      212.00      199.57      6.60 o 
  -1   7   5      102.53       92.50      4.82 o 
   0   7   5       83.35       76.44      3.16 o 
   1   7   5       23.45       22.75      2.26 o 
   2   7   5       61.51       62.05      3.41 o 
   3   7   5        1.06        0.01      3.51 o 
   4   7   5        1.24        0.01      3.99 o 
   5   7   5        3.60        2.48      5.57 o 
   6   7   5        1.82        4.75      5.74 o 
   7   7   5       19.50       16.95      4.34 o 
   8   7   5        3.64        0.98      7.25 o 
   9   7   5        2.72        8.56      7.19 o 
 -10   8   5       21.78       20.30      8.11 o 
  -9   8   5        5.52       10.47      6.32 o 
  -8   8   5       13.95        2.71      6.93 o 
  -7   8   5        8.10        3.37      6.58 o 
  -6   8   5      117.62      109.34      6.97 o 
  -5   8   5        5.54        8.75      5.25 o 
  -4   8   5        0.37        0.00      5.59 o 
  -3   8   5      253.84      247.38      7.95 o 
  -2   8   5        0.48        0.00      4.96 o 
  -1   8   5       32.63       26.62      4.11 o 
   0   8   5       14.56       12.16      2.36 o 
   1   8   5        3.06        1.72      3.72 o 
   2   8   5       36.06       30.51      2.93 o 
   3   8   5      118.94      111.24      4.38 o 
   4   8   5       19.38       22.51      2.92 o 
   5   8   5        2.66        0.01      6.00 o 
   6   8   5        1.08        0.01      6.71 o 
   7   8   5        5.83        2.17      6.77 o 
   8   8   5        3.68        6.80      7.00 o 
 -10   9   5        0.12        3.10      6.80 o 
  -9   9   5        0.48        0.01      6.47 o 
  -8   9   5        0.00        8.07      6.44 o 
  -7   9   5       39.18       36.05      7.36 o 
  -6   9   5        1.06        7.22      3.09 o 
  -5   9   5      150.70      156.16      7.20 o 
  -4   9   5        5.37        0.01      6.42 o 
  -3   9   5       15.55       15.79      3.75 o 
  -2   9   5      104.61      100.43      5.87 o 
  -1   9   5       20.96       22.83      3.63 o 
   0   9   5        3.31        5.96      3.64 o 
   1   9   5       40.14       32.23      3.00 o 
   2   9   5       19.03       15.10      3.36 o 
   3   9   5        0.45        0.01      4.12 o 
   4   9   5        6.61        0.01      5.06 o 
   5   9   5        0.00        0.01      6.89 o 
   6   9   5       15.19       18.83      7.55 o 
   7   9   5        6.74        0.01      8.60 o 
   8   9   5       19.34       41.60      5.65 o 
  -9  10   5        1.67       12.72      6.48 o 
  -8  10   5        0.64        0.26      6.82 o 
  -7  10   5       19.97       28.08      4.05 o 
  -6  10   5       10.22        0.01      7.38 o 
  -5  10   5        8.92        5.89      6.90 o 
  -4  10   5        0.24        0.01      6.02 o 
  -3  10   5        0.07        4.46      5.41 o 
  -2  10   5        0.42        0.01      5.74 o 
  -1  10   5        6.68        7.87      6.14 o 
   0  10   5        0.54        0.01      4.38 o 
   1  10   5        3.89        4.89      4.05 o 
   2  10   5        8.86        6.00      3.21 o 
   3  10   5       18.94       16.15      3.50 o 
   4  10   5        3.54        0.01      4.93 o 
   5  10   5        1.74        6.90      6.46 o 
   6  10   5        1.44        0.01      7.41 o 
   7  10   5        1.48        5.59      7.29 o 
  -7  11   5        1.74       11.47      6.76 o 
  -6  11   5        1.81        2.34      6.88 o 
  -5  11   5        0.06        0.01      6.66 o 
  -4  11   5        1.13        0.01      6.35 o 
  -3  11   5        1.86        0.01      6.77 o 
  -2  11   5       36.79       33.40      5.29 o 
  -1  11   5        0.96        0.01      6.55 o 
   0  11   5       47.29       45.94      3.71 o 
   1  11   5        4.98        6.92      4.30 o 
   2  11   5       20.71        9.06      5.27 o 
   3  11   5        4.95        4.66      4.16 o 
   4  11   5        0.01        0.01      5.25 o 
   5  11   5        2.97        9.41      6.93 o 
  -5  12   5        1.68        4.12      6.47 o 
  -4  12   5        9.86       11.19      7.50 o 
  -3  12   5        0.04        1.82      6.26 o 
  -2  12   5        5.28        0.01      7.96 o 
  -1  12   5        0.05        0.01      6.81 o 
   0  12   5        5.88       14.19      3.79 o 
   1  12   5       11.98       17.71      3.88 o 
   2  12   5        9.76        3.09      5.43 o 
   3  12   5       20.25       24.03      3.58 o 
  -1  13   5        6.50        0.01      8.69 o 
 -13   0   6        4.14       13.35      7.85 o 
 -12   0   6        0.15        0.01      6.44 o 
 -11   0   6       31.08       22.87      6.49 o 
 -10   0   6       89.30       89.42      5.82 o 
  -9   0   6        6.03        2.86      5.68 o 
  -8   0   6      401.36      439.83     10.04 o 
  -7   0   6       48.80       48.87      4.23 o 
  -6   0   6        3.42        2.21      4.52 o 
  -5   0   6     1140.09     1196.21     13.47 o 
  -4   0   6      400.89      361.01      7.57 o 
  -3   0   6       17.75       22.36      2.78 o 
  -2   0   6      163.95      152.57      6.04 o 
  -1   0   6     2545.09     2438.81     17.84 o 
   0   0   6      175.71      197.95      3.77 o 
   1   0   6       26.30       25.23      1.78 o 
   2   0   6      371.72      402.43      5.60 o 
   3   0   6       44.30       48.66      2.36 o 
   4   0   6       82.51       78.75      3.12 o 
   5   0   6      705.65      802.07     10.62 o 
   6   0   6       36.24       27.97      7.00 o 
   7   0   6       95.72      119.77      6.83 o 
   8   0   6       24.14       24.33      4.52 o 
   9   0   6       11.65       16.09      6.94 o 
  10   0   6        4.38        7.14      6.39 o 
 -13   1   6        0.55        7.93      6.35 o 
 -12   1   6        1.10        0.01      7.49 o 
 -11   1   6        0.12        0.01      6.44 o 
 -10   1   6       70.63       72.29      6.09 o 
  -9   1   6      211.56      208.81      8.01 o 
  -8   1   6       72.14       65.94      4.65 o 
  -7   1   6       92.41      110.64      5.00 o 
  -6   1   6      165.95      170.08      6.14 o 
  -5   1   6      117.10      102.48      4.58 o 
  -4   1   6      144.08      139.16      4.96 o 
  -3   1   6      107.03      108.58      4.23 o 
  -2   1   6      130.73      129.68      4.48 o 
  -1   1   6     1807.98     1763.46     15.12 o 
   0   1   6      332.91      368.67      5.08 o 
   1   1   6        6.60        1.92      2.79 o 
   2   1   6      615.71      622.06      7.17 o 
   3   1   6      397.53      425.51      6.32 o 
   4   1   6        3.65        1.29      3.17 o 
   5   1   6      288.79      288.65      6.02 o 
   6   1   6       17.23       21.17      6.00 o 
   7   1   6       23.37       15.81      6.90 o 
   8   1   6        6.46        7.46      6.13 o 
   9   1   6        1.45        0.01      6.38 o 
  10   1   6        0.78        0.01      6.62 o 
 -13   2   6        0.90        2.49      7.62 o 
 -12   2   6        1.29       11.28      6.22 o 
 -11   2   6        5.52        0.01      7.18 o 
 -10   2   6       13.02        0.82      6.72 o 
  -9   2   6       50.94       57.16      5.05 o 
  -8   2   6      132.89      150.80      6.61 o 
  -7   2   6       16.91       10.30      5.44 o 
  -6   2   6      115.89      130.32      5.30 o 
  -5   2   6      732.51      753.60     10.89 o 
  -4   2   6       96.64      110.24      4.47 o 
  -3   2   6      749.78      743.60     10.23 o 
  -2   2   6      143.84      152.04      6.44 o 
  -1   2   6      529.98      587.01     10.70 o 
   0   2   6        1.28        3.52      2.23 o 
   1   2   6       86.06       87.39      2.79 o 
   2   2   6      115.40      113.55      3.39 o 
   3   2   6      368.88      387.62      6.30 o 
   4   2   6      114.47      115.53      3.81 o 
   5   2   6        9.21       11.44      2.59 o 
   6   2   6        3.73        0.00      6.28 o 
   7   2   6        0.05        3.22      5.45 o 
   8   2   6        7.92        0.01      6.08 o 
   9   2   6        2.63        9.37      6.06 o 
  10   2   6        3.18        6.22      6.48 o 
 -12   3   6        1.12        0.01      7.21 o 
 -11   3   6       33.12       41.30      5.10 o 
 -10   3   6       10.61        4.41      6.86 o 
  -9   3   6       87.85       67.95      5.52 o 
  -8   3   6        5.46        0.00      5.79 o 
  -7   3   6       59.65       50.17      4.05 o 
  -6   3   6       13.80       16.91      3.01 o 
  -5   3   6       42.61       33.85      3.48 o 
  -4   3   6      334.53      323.65      7.31 o 
  -3   3   6        0.28        0.00      4.03 o 
  -2   3   6       25.11       16.80      2.26 o 
  -1   3   6      120.18      112.79      4.15 o 
   0   3   6      703.51      699.62      7.22 o 
   1   3   6      617.92      659.30      7.17 o 
   2   3   6       72.20       75.45      2.88 o 
   3   3   6       22.48       23.05      2.06 o 
   4   3   6        3.03        0.92      3.37 o 
   5   3   6      119.05      117.55      4.06 o 
   6   3   6       20.44       19.50      3.56 o 
   7   3   6       10.99       11.24      3.76 o 
   8   3   6        0.50        0.01      6.59 o 
   9   3   6        1.24        0.01      7.18 o 
  10   3   6        1.45        9.15      3.38 o 
 -12   4   6        2.66        0.01      8.22 o 
 -11   4   6        6.69       11.36      3.83 o 
 -10   4   6        6.02       12.75      3.74 o 
  -9   4   6        1.45        0.01      6.21 o 
  -8   4   6       10.01       10.06      5.29 o 
  -7   4   6      122.31      116.92      6.01 o 
  -6   4   6        5.20        7.60      2.76 o 
  -5   4   6       65.03       62.81      4.22 o 
  -4   4   6      275.91      267.44      7.08 o 
  -3   4   6        0.92        0.00      3.87 o 
  -2   4   6      151.12      143.26      5.04 o 
  -1   4   6      248.59      241.43      6.09 o 
   0   4   6      235.96      216.62      4.26 o 
   1   4   6       99.10       94.49      3.16 o 
   2   4   6      112.97      113.48      3.59 o 
   3   4   6      152.74      158.61      4.24 o 
   4   4   6      220.08      225.33      5.20 o 
   5   4   6       51.59       49.27      3.17 o 
   6   4   6       34.76       44.28      4.71 o 
   7   4   6       96.90       84.83      6.29 o 
   8   4   6        4.72        5.37      6.58 o 
   9   4   6       20.85       21.28      5.32 o 
  10   4   6        4.31        0.01      8.29 o 
 -12   5   6        1.58        0.01      7.10 o 
 -11   5   6        5.13        0.01      7.75 o 
 -10   5   6        3.18        0.01      7.18 o 
  -9   5   6       45.67       48.34      4.56 o 
  -8   5   6        1.03        0.95      5.32 o 
  -7   5   6        2.31        2.79      4.73 o 
  -6   5   6        2.95        1.93      5.25 o 
  -5   5   6       23.89       32.05      3.27 o 
  -4   5   6        0.91        1.83      3.73 o 
  -3   5   6       49.90       38.57      3.18 o 
  -2   5   6       16.00       10.72      2.89 o 
  -1   5   6       68.83       51.59      3.61 o 
   0   5   6      145.49      124.37      3.71 o 
   1   5   6       22.37       19.42      2.13 o 
   2   5   6      166.24      178.93      4.33 o 
   3   5   6      380.29      370.20      6.48 o 
   4   5   6       11.09       12.61      2.80 o 
   5   5   6      256.08      276.06      6.35 o 
   6   5   6       47.85       56.72      5.00 o 
   7   5   6       18.72        8.94      7.32 o 
   8   5   6       43.60       43.85      5.29 o 
   9   5   6        2.77        6.69      7.43 o 
 -11   6   6        1.27        0.01      7.00 o 
 -10   6   6       43.06       49.36      5.83 o 
  -9   6   6        0.77        0.01      6.62 o 
  -8   6   6       80.50       93.39      5.97 o 
  -7   6   6      257.28      257.29      8.96 o 
  -6   6   6       56.38       55.46      4.82 o 
  -5   6   6      321.69      314.37      8.71 o 
  -4   6   6      471.37      431.00      9.92 o 
  -3   6   6        3.85        0.15      5.14 o 
  -2   6   6      810.21      772.59     12.45 o 
  -1   6   6      287.99      265.35      7.22 o 
   0   6   6       68.83       61.25      2.99 o 
   1   6   6      125.71      111.82      3.84 o 
   2   6   6       14.54       14.66      2.60 o 
   3   6   6      108.95       98.61      3.97 o 
   4   6   6       42.10       32.14      2.96 o 
   5   6   6       37.22       41.48      4.21 o 
   6   6   6        2.09        0.01      6.54 o 
   7   6   6        3.69        6.98      6.53 o 
   8   6   6       23.85       35.04      5.34 o 
   9   6   6        1.12        3.77      7.43 o 
 -11   7   6       48.41       56.14      6.47 o 
 -10   7   6       22.22        9.91      9.05 o 
  -9   7   6       15.01       10.55      7.65 o 
  -8   7   6       70.27       65.56      5.58 o 
  -7   7   6       20.22       27.10      7.79 o 
  -6   7   6        6.31        0.00      6.53 o 
  -5   7   6      222.11      216.37      8.11 o 
  -4   7   6        8.60        3.74      6.23 o 
  -3   7   6      150.52      154.03      6.43 o 
  -2   7   6       57.52       57.75      4.28 o 
  -1   7   6       13.62       10.24      5.89 o 
   0   7   6       17.15       18.45      2.52 o 
   1   7   6       43.91       45.42      2.88 o 
   2   7   6       55.76       58.14      3.32 o 
   3   7   6        0.05        1.01      3.65 o 
   4   7   6       13.98       14.24      2.64 o 
   5   7   6        1.83        2.66      5.88 o 
   6   7   6        1.29        0.01      6.38 o 
   7   7   6        0.18        4.79      6.24 o 
   8   7   6        2.39        9.64      7.17 o 
 -10   8   6        8.70        8.92      7.85 o 
  -9   8   6       32.79       45.31      5.26 o 
  -8   8   6       15.06       13.09      7.34 o 
  -7   8   6      202.76      205.05      8.77 o 
  -6   8   6       17.79       16.35      3.99 o 
  -5   8   6       32.84       22.91      5.29 o 
  -4   8   6        0.07        0.01      6.13 o 
  -3   8   6       44.13       42.42      4.11 o 
  -2   8   6        7.04        2.14      6.43 o 
  -1   8   6       78.85       74.06      4.88 o 
   0   8   6       73.77       80.79      3.82 o 
   1   8   6        6.16        3.52      3.97 o 
   2   8   6       26.53       21.54      3.54 o 
   3   8   6       13.65        4.27      4.52 o 
   4   8   6       13.41       13.80      3.43 o 
   5   8   6        4.57        0.01      7.17 o 
   6   8   6        0.20        5.45      5.92 o 
   7   8   6        2.89        3.07      6.47 o 
   8   8   6        0.73        4.43      7.50 o 
  -9   9   6        0.43        7.00      6.57 o 
  -8   9   6       51.41       55.82      5.46 o 
  -7   9   6        2.94        5.47      6.86 o 
  -6   9   6      207.07      216.70      9.08 o 
  -5   9   6       27.04       29.13      4.13 o 
  -4   9   6        0.51        0.01      6.22 o 
  -3   9   6       90.49       79.21      5.95 o 
  -2   9   6       43.29       54.74      4.78 o 
  -1   9   6       59.71       45.81      4.82 o 
   0   9   6      104.55       99.84      4.50 o 
   1   9   6       50.88       40.13      3.38 o 
   2   9   6        2.01        2.37      3.96 o 
   3   9   6        0.55        1.26      3.91 o 
   4   9   6        0.24        0.01      4.27 o 
   5   9   6        0.10        3.85      3.12 o 
   6   9   6        2.49        0.01      7.35 o 
   7   9   6        3.96        2.19      7.68 o 
  -8  10   6        3.68        0.01      7.69 o 
  -7  10   6       73.77       88.78      6.74 o 
  -6  10   6        1.80        2.46      7.30 o 
  -5  10   6       28.03       27.04      4.75 o 
  -4  10   6       30.65       36.18      5.47 o 
  -3  10   6       12.67        7.12      6.90 o 
  -2  10   6        2.21        8.98      5.55 o 
  -1  10   6       56.75       43.48      4.93 o 
   0  10   6        8.73       17.26      3.36 o 
   1  10   6       20.82       14.05      3.56 o 
   2  10   6        0.10        0.01      4.31 o 
   3  10   6        7.21        1.88      4.60 o 
   4  10   6        8.99       10.00      5.16 o 
   5  10   6        4.21        8.84      6.23 o 
   6  10   6        2.11        6.89      6.89 o 
  -7  11   6        4.77        1.97      7.58 o 
  -6  11   6        4.60        7.00      6.40 o 
  -5  11   6        0.02        0.01      7.15 o 
  -4  11   6        4.33        4.02      6.38 o 
  -3  11   6        5.76        0.01      7.66 o 
  -2  11   6        4.56       12.83      5.59 o 
  -1  11   6        3.81        8.94      6.51 o 
   0  11   6       21.09        8.10      5.97 o 
   1  11   6        7.61        9.37      3.35 o 
   2  11   6        5.88        6.57      4.89 o 
   3  11   6        0.41        0.01      4.94 o 
   4  11   6        1.15        7.04      4.83 o 
  -5  12   6        0.67        0.01      7.29 o 
  -4  12   6       12.60        8.55      8.55 o 
  -3  12   6        1.01        0.54      7.11 o 
  -2  12   6        7.60        0.01      8.20 o 
  -1  12   6        4.43        8.00      7.00 o 
   0  12   6        3.18        0.01      5.73 o 
   1  12   6       17.33       12.61      4.17 o 
   2  12   6       21.23       17.84      4.25 o 
 -13   1   7        3.17        0.01      8.97 o 
 -12   1   7        1.04        0.01      7.46 o 
 -11   1   7       41.34       23.86      8.92 o 
 -10   1   7        4.40        6.92      6.09 o 
  -9   1   7      150.20      174.74      7.71 o 
  -8   1   7       25.77       12.78      3.70 o 
  -7   1   7       39.36       43.11      4.03 o 
  -6   1   7       38.24       37.42      3.52 o 
  -5   1   7       30.05       26.11      2.95 o 
  -4   1   7       44.20       41.38      3.17 o 
  -3   1   7       42.25       33.25      2.91 o 
  -2   1   7       73.65       69.62      3.79 o 
  -1   1   7       45.26       33.40      2.89 o 
   0   1   7       15.79       19.29      1.79 o 
   1   1   7       39.96       46.13      2.31 o 
   2   1   7      103.73      112.45      3.44 o 
   3   1   7        1.75        6.07      2.78 o 
   4   1   7        6.69        9.35      3.51 o 
   5   1   7        5.49        0.01      3.97 o 
   6   1   7       41.73       46.25      4.58 o 
   7   1   7        2.40        6.71      5.35 o 
   8   1   7       25.37       25.62      7.96 o 
   9   1   7       11.39       21.39      6.51 o 
  10   1   7        0.14        8.73      3.69 o 
 -12   2   7        0.07        0.01      7.12 o 
 -11   2   7       46.55       59.31      5.32 o 
 -10   2   7       74.70       78.80      6.21 o 
  -9   2   7       14.77        8.13      6.12 o 
  -8   2   7      202.12      214.72      7.63 o 
  -7   2   7      169.23      167.80      6.50 o 
  -6   2   7        0.12        3.24      4.47 o 
  -5   2   7       40.08       50.62      4.06 o 
  -4   2   7        0.01        2.04      4.04 o 
  -3   2   7      412.16      422.17      8.26 o 
  -2   2   7      128.54      130.90      4.78 o 
  -1   2   7        5.42        1.77      4.45 o 
   0   2   7       20.41       18.16      2.37 o 
   1   2   7      349.53      366.77      5.76 o 
   2   2   7       58.76       47.36      2.63 o 
   3   2   7       25.13       20.88      2.27 o 
   4   2   7      231.76      242.00      5.46 o 
   5   2   7        1.51        7.12      3.60 o 
   6   2   7       16.51       15.36      3.38 o 
   7   2   7        2.31        0.01      6.22 o 
   8   2   7        1.17        0.01      7.29 o 
   9   2   7        0.87        0.50      6.91 o 
  10   2   7        1.82        0.01      7.77 o 
 -12   3   7        2.31        3.96      7.44 o 
 -11   3   7        1.61        0.72      7.46 o 
 -10   3   7        5.23        7.00      6.00 o 
  -9   3   7        0.01        0.01      5.65 o 
  -8   3   7       21.02       22.03      4.67 o 
  -7   3   7        2.88        3.34      5.38 o 
  -6   3   7      116.45      119.30      5.38 o 
  -5   3   7       58.48       56.89      4.35 o 
  -4   3   7       11.16       14.46      2.63 o 
  -3   3   7        2.68        1.66      3.99 o 
  -2   3   7        0.11        1.00      3.76 o 
  -1   3   7      564.69      584.25      9.90 o 
   0   3   7      150.92      147.42      3.94 o 
   1   3   7      538.94      546.03      7.20 o 
   2   3   7        1.61        2.55      3.09 o 
   3   3   7      206.47      217.32      5.27 o 
   4   3   7       48.81       45.82      3.03 o 
   5   3   7        6.92        8.38      4.31 o 
   6   3   7       21.50       22.39      6.15 o 
   7   3   7       21.25       16.56      6.94 o 
   8   3   7        5.11        0.01      6.76 o 
   9   3   7        1.29        0.01      7.34 o 
 -12   4   7       12.51       28.94      4.96 o 
 -11   4   7        0.03       12.16      5.54 o 
 -10   4   7        4.01        6.35      6.79 o 
  -9   4   7       31.93       52.28      4.80 o 
  -8   4   7        6.27        1.90      6.27 o 
  -7   4   7       76.43       88.40      5.48 o 
  -6   4   7       79.92       87.58      4.92 o 
  -5   4   7      175.38      177.90      6.25 o 
  -4   4   7        6.51        8.96      2.60 o 
  -3   4   7       10.28        0.00      5.24 o 
  -2   4   7       55.65       65.46      3.89 o 
  -1   4   7        0.06        6.16      3.92 o 
   0   4   7      415.41      422.77      6.47 o 
   1   4   7      121.11      118.84      3.68 o 
   2   4   7      156.75      150.60      4.17 o 
   3   4   7        6.01        8.17      2.50 o 
   4   4   7       14.44        7.00      3.94 o 
   5   4   7       10.16       11.21      3.03 o 
   6   4   7        8.08       11.85      6.12 o 
   7   4   7       21.21        6.38      7.99 o 
   8   4   7       33.12       47.03      8.30 o 
   9   4   7        3.76        0.01      7.76 o 
 -12   5   7        0.19        0.01      8.32 o 
 -11   5   7        2.24        0.01      8.31 o 
 -10   5   7        3.86        6.39      6.20 o 
  -9   5   7        2.36        0.01      5.82 o 
  -8   5   7        0.31        2.00      5.73 o 
  -7   5   7       13.64       10.99      4.10 o 
  -6   5   7       26.26       22.31      3.58 o 
  -5   5   7       20.77       17.74      3.35 o 
  -4   5   7       46.96       54.37      4.09 o 
  -3   5   7       37.05       30.93      3.69 o 
  -2   5   7        0.23        3.20      4.12 o 
  -1   5   7      125.86      128.14      5.25 o 
   0   5   7       62.21       51.75      2.87 o 
   1   5   7       52.98       46.83      2.82 o 
   2   5   7        5.62        0.01      3.60 o 
   3   5   7       45.09       45.43      3.23 o 
   4   5   7       42.12       45.03      3.15 o 
   5   5   7       14.70       15.80      3.29 o 
   6   5   7      139.97      165.01      8.05 o 
   7   5   7        1.87        0.01      7.87 o 
   8   5   7       39.27       46.79      5.49 o 
   9   5   7        0.17        0.01      8.01 o 
 -11   6   7        0.07        0.01      7.24 o 
 -10   6   7        0.95        5.47      7.30 o 
  -9   6   7        1.68        0.01      6.85 o 
  -8   6   7        0.72        1.91      5.86 o 
  -7   6   7        3.68        0.01      6.46 o 
  -6   6   7        0.06        0.01      5.58 o 
  -5   6   7       45.93       45.12      4.77 o 
  -4   6   7        0.07        4.52      4.66 o 
  -3   6   7        0.01        0.00      5.27 o 
  -2   6   7      488.68      459.30      9.95 o 
  -1   6   7        8.85       11.86      3.41 o 
   0   6   7      158.27      149.67      4.53 o 
   1   6   7      143.97      126.15      4.20 o 
   2   6   7       19.38       15.66      3.32 o 
   3   6   7       80.56       86.68      3.92 o 
   4   6   7      108.67      116.88      4.67 o 
   5   6   7        2.85        2.07      6.13 o 
   6   6   7        7.98       10.92      3.56 o 
   7   6   7        0.25        0.01      6.47 o 
   8   6   7        1.97        3.75      4.12 o 
 -10   7   7       37.67       37.18      5.29 o 
  -9   7   7       31.91       42.18      7.87 o 
  -8   7   7       28.01       22.78      4.77 o 
  -7   7   7      209.68      204.78      8.61 o 
  -6   7   7       56.57       66.14      5.61 o 
  -5   7   7      264.81      250.65      8.82 o 
  -4   7   7      590.46      538.50     12.33 o 
  -3   7   7      126.27      132.16      6.48 o 
  -2   7   7      645.54      588.41     12.22 o 
  -1   7   7        0.99        0.00      5.62 o 
   0   7   7        6.82        6.82      2.93 o 
   1   7   7      618.62      577.47      9.00 o 
   2   7   7       50.14       51.72      3.27 o 
   3   7   7      135.71      136.41      5.21 o 
   4   7   7      207.24      208.60      6.31 o 
   5   7   7       14.95       14.50      4.09 o 
   6   7   7       27.90       17.79      8.27 o 
   7   7   7       15.16       11.77      6.94 o 
   8   7   7       14.65       11.65      8.78 o 
 -10   8   7        5.72        1.12      7.96 o 
  -9   8   7        0.89        2.08      7.02 o 
  -8   8   7       39.84       34.24      5.37 o 
  -7   8   7       31.90       31.61      5.06 o 
  -6   8   7       13.54        5.49      3.63 o 
  -5   8   7       61.49       62.20      5.56 o 
  -4   8   7       27.67       36.35      4.58 o 
  -3   8   7       39.43       30.51      5.07 o 
  -2   8   7       62.71       64.86      5.05 o 
  -1   8   7       60.12       72.98      5.21 o 
   0   8   7        1.75        2.02      4.09 o 
   1   8   7        5.45        4.12      4.22 o 
   2   8   7       10.70        0.01      4.81 o 
   3   8   7        0.37        0.01      4.13 o 
   4   8   7        0.02        0.01      4.27 o 
   5   8   7        6.16        1.90      6.66 o 
   6   8   7        5.50        0.76      6.81 o 
   7   8   7        1.77        0.01      7.73 o 
  -9   9   7        5.26        0.01      7.92 o 
  -8   9   7        0.06        2.36      7.50 o 
  -7   9   7        4.25        0.01      7.76 o 
  -6   9   7       63.94       47.00      5.81 o 
  -5   9   7        1.33        0.01      7.04 o 
  -4   9   7       81.02       76.00      5.45 o 
  -3   9   7       11.56        4.06      6.48 o 
  -2   9   7        2.44        0.01      6.04 o 
  -1   9   7       53.27       38.77      4.75 o 
   0   9   7        8.40       10.54      3.24 o 
   1   9   7        1.19        0.01      4.42 o 
   2   9   7       55.17       42.29      3.77 o 
   3   9   7        5.38        2.41      3.23 o 
   4   9   7        5.67       11.36      4.29 o 
   5   9   7        5.92        4.34      7.21 o 
   6   9   7        1.05        0.01      7.69 o 
  -8  10   7       25.68       24.86      9.02 o 
  -7  10   7        1.46        0.01      8.62 o 
  -6  10   7       13.69       15.24      4.46 o 
  -5  10   7        3.29        7.91      6.64 o 
  -4  10   7       21.73       24.24      4.12 o 
  -3  10   7        1.74        0.94      6.44 o 
  -2  10   7       17.73        5.33      7.38 o 
  -1  10   7        0.06        0.01      7.04 o 
   0  10   7        3.11        1.27      4.19 o 
   1  10   7        1.76        2.72      4.23 o 
   2  10   7       21.29       15.21      3.84 o 
   3  10   7        2.81        7.10      4.49 o 
   4  10   7       25.41       34.21      3.75 o 
   5  10   7        0.12        0.01      7.92 o 
  -6  11   7        0.01        7.64      4.61 o 
  -5  11   7       18.71       12.42      8.17 o 
  -4  11   7        0.62        4.99      6.37 o 
  -3  11   7        1.83        0.01      6.73 o 
  -2  11   7        8.22       11.72      6.47 o 
  -1  11   7        0.86        0.01      7.91 o 
   0  11   7        0.42        6.37      4.40 o 
   1  11   7       15.20        9.53      5.87 o 
   2  11   7        0.85        0.01      5.32 o 
   3  11   7       39.05       32.82      5.39 o 
  -3  12   7        1.01        0.01      7.40 o 
  -2  12   7       10.09        0.01      8.86 o 
  -1  12   7       15.19       11.18      8.29 o 
   0  12   7        1.84        0.01      5.69 o 
 -12   0   8        1.11        0.01      8.38 o 
 -11   0   8        8.36        0.01      8.43 o 
 -10   0   8       48.22       45.57      5.21 o 
  -9   0   8      142.00      164.17      7.42 o 
  -8   0   8       11.27        8.23      4.05 o 
  -7   0   8       67.90       70.30      5.11 o 
  -6   0   8      154.40      160.53      6.38 o 
  -5   0   8      422.63      407.31      8.94 o 
  -4   0   8       36.72       40.18      3.56 o 
  -3   0   8      136.68      116.89      4.97 o 
  -2   0   8       89.55       66.07      4.12 o 
  -1   0   8      139.30      141.42      5.35 o 
   0   0   8      161.46      146.41      3.92 o 
   1   0   8       53.85       55.39      2.73 o 
   2   0   8        0.66        0.01      3.47 o 
   3   0   8       14.12       13.14      2.53 o 
   4   0   8       32.29       38.58      3.40 o 
   5   0   8       15.48       10.33      4.63 o 
   6   0   8       50.99       50.93      5.16 o 
   7   0   8        1.18        0.01      6.16 o 
   8   0   8        5.94        0.01      7.53 o 
   9   0   8        0.02        7.22      6.02 o 
 -12   1   8        1.47        0.01      7.95 o 
 -11   1   8       40.31       53.02      5.69 o 
 -10   1   8        2.33        5.08      6.61 o 
  -9   1   8       34.01       18.78      8.14 o 
  -8   1   8       35.75       45.75      4.70 o 
  -7   1   8       28.20       12.97      6.64 o 
  -6   1   8      183.94      174.05      6.76 o 
  -5   1   8       91.40       93.55      4.64 o 
  -4   1   8      153.85      156.08      5.99 o 
  -3   1   8       23.04       19.44      2.96 o 
  -2   1   8       17.98       15.66      2.85 o 
  -1   1   8       38.88       37.42      3.27 o 
   0   1   8       54.33       56.94      2.79 o 
   1   1   8        4.76        6.45      3.22 o 
   2   1   8      272.07      269.92      5.69 o 
   3   1   8        1.49        1.67      2.42 o 
   4   1   8        0.40        0.01      3.82 o 
   5   1   8       33.75       41.03      3.75 o 
   6   1   8       60.28       59.67      5.79 o 
   7   1   8        7.58        0.67      7.11 o 
   8   1   8        6.10        0.01      7.97 o 
   9   1   8        0.18        5.10      6.34 o 
 -12   2   8        0.21        0.01      7.17 o 
 -11   2   8       37.56       38.43      5.94 o 
 -10   2   8       45.90       57.77      5.43 o 
  -9   2   8       21.98       20.12      4.06 o 
  -8   2   8      152.87      169.23      8.23 o 
  -7   2   8       36.62       34.54      4.34 o 
  -6   2   8        8.09        4.37      5.52 o 
  -5   2   8      164.44      145.88      5.74 o 
  -4   2   8        0.94        7.61      3.84 o 
  -3   2   8       82.62       81.46      4.58 o 
  -2   2   8       18.22       20.40      3.24 o 
  -1   2   8       53.11       59.85      4.27 o 
   0   2   8      410.28      397.09      6.45 o 
   1   2   8       12.77        6.16      3.53 o 
   2   2   8       16.21       19.70      2.25 o 
   3   2   8        1.19        0.01      3.80 o 
   4   2   8       89.58       98.84      4.23 o 
   5   2   8       89.39      101.34      4.32 o 
   6   2   8        0.40        0.01      5.94 o 
   7   2   8        2.64       10.84      5.61 o 
   8   2   8        0.14        0.01      6.80 o 
   9   2   8        4.17        0.01      7.38 o 
 -12   3   8        0.08        2.74      7.55 o 
 -11   3   8       13.93        2.01      8.50 o 
 -10   3   8        2.92       14.49      3.63 o 
  -9   3   8        0.19        0.01      6.22 o 
  -8   3   8      279.51      289.54      9.22 o 
  -7   3   8        1.51        0.36      5.84 o 
  -6   3   8      189.68      201.82      7.19 o 
  -5   3   8      445.06      425.98      9.65 o 
  -4   3   8       63.04       74.63      4.52 o 
  -3   3   8      106.82       96.39      4.64 o 
  -2   3   8      414.85      413.10      9.59 o 
  -1   3   8      121.59      115.81      5.55 o 
   0   3   8      104.84       99.96      3.85 o 
   1   3   8       11.76        8.71      2.62 o 
   2   3   8        0.71        0.01      3.53 o 
   3   3   8        5.49        1.19      3.94 o 
   4   3   8        0.55        0.01      4.21 o 
   5   3   8        4.11        3.30      4.16 o 
   6   3   8       11.95       17.83      4.46 o 
   7   3   8       28.86       31.32      4.62 o 
   8   3   8        0.81        0.01      7.25 o 
   9   3   8        0.07        0.01      7.69 o 
 -12   4   8       17.56       22.58      5.17 o 
 -11   4   8        0.51        0.01      6.69 o 
 -10   4   8        2.89        3.56      6.44 o 
  -9   4   8        3.98        7.44      6.58 o 
  -8   4   8        0.94        0.81      5.88 o 
  -7   4   8      212.16      223.11      8.08 o 
  -6   4   8       41.05       41.23      4.60 o 
  -5   4   8      200.24      206.77      7.51 o 
  -4   4   8       30.55       26.47      3.71 o 
  -3   4   8       93.55       79.01      4.76 o 
  -2   4   8        0.46        0.00      5.09 o 
  -1   4   8      125.70      121.65      6.03 o 
   0   4   8      274.68      257.83      5.74 o 
   1   4   8       60.31       53.12      3.25 o 
   2   4   8      177.66      182.28      5.06 o 
   3   4   8      104.29      103.12      4.09 o 
   4   4   8        0.96        0.81      4.00 o 
   5   4   8       19.42        9.97      5.10 o 
   6   4   8        0.98        7.68      6.15 o 
   7   4   8       13.43       20.00      4.40 o 
   8   4   8        0.65        0.01      7.78 o 
 -11   5   8        1.97        0.01      7.60 o 
 -10   5   8        1.20        0.01      7.36 o 
  -9   5   8       12.78       15.65      3.73 o 
  -8   5   8       53.64       66.83      5.49 o 
  -7   5   8        6.57        0.20      6.43 o 
  -6   5   8       20.24       15.04      3.81 o 
  -5   5   8       92.53       89.48      5.32 o 
  -4   5   8       66.38       67.39      4.76 o 
  -3   5   8        0.10        5.09      4.32 o 
  -2   5   8       76.87       88.42      4.71 o 
  -1   5   8        1.98        8.44      4.59 o 
   0   5   8       26.99       33.42      2.85 o 
   1   5   8       21.26       20.39      3.33 o 
   2   5   8       14.13       12.56      3.11 o 
   3   5   8       30.70       27.14      3.03 o 
   4   5   8       76.76       84.03      4.11 o 
   5   5   8        6.84        0.01      4.68 o 
   6   5   8       43.48       39.39      5.69 o 
   7   5   8       70.52       94.90      6.93 o 
   8   5   8        1.18        0.01      9.51 o 
 -11   6   8        8.81        5.32      8.49 o 
 -10   6   8        1.98       10.64      6.42 o 
  -9   6   8       42.93       49.65      5.63 o 
  -8   6   8        8.93        4.72      6.82 o 
  -7   6   8       11.57        6.75      7.13 o 
  -6   6   8        9.96       11.59      3.55 o 
  -5   6   8        0.04        0.01      5.66 o 
  -4   6   8       57.54       59.97      4.97 o 
  -3   6   8       36.18       28.59      4.04 o 
  -2   6   8       92.08       89.17      5.69 o 
  -1   6   8       81.13       77.74      5.77 o 
   0   6   8       45.92       47.20      3.32 o 
   1   6   8      211.73      214.69      5.59 o 
   2   6   8      141.09      137.11      4.84 o 
   3   6   8       41.41       50.40      3.55 o 
   4   6   8      232.18      234.86      6.52 o 
   5   6   8        0.03        3.37      6.21 o 
   6   6   8       44.22       51.57      5.93 o 
   7   6   8       24.05       27.96      5.30 o 
 -10   7   8       17.91       12.59      7.86 o 
  -9   7   8        0.12        3.06      7.04 o 
  -8   7   8       50.26       54.48      5.60 o 
  -7   7   8       61.49       66.26      5.78 o 
  -6   7   8        7.28        0.01      7.26 o 
  -5   7   8       53.32       44.21      4.92 o 
  -4   7   8      297.28      335.98      9.87 o 
  -3   7   8        2.63        0.00      7.52 o 
  -2   7   8      360.64      360.66     10.44 o 
  -1   7   8      163.86      169.97      7.51 o 
   0   7   8       54.49       46.68      3.40 o 
   1   7   8      185.40      190.00      5.94 o 
   2   7   8       83.29       81.27      4.22 o 
   3   7   8      122.54      129.19      5.03 o 
   4   7   8       61.30       61.23      4.47 o 
   5   7   8        0.26        0.01      7.51 o 
   6   7   8       21.64       15.58      8.96 o 
   7   7   8       14.73       10.70      8.54 o 
  -9   8   8       12.26        0.01      7.72 o 
  -8   8   8        4.11        0.01      7.76 o 
  -7   8   8       51.63       54.28      5.94 o 
  -6   8   8      116.06      124.58      7.17 o 
  -5   8   8        6.06        3.97      7.61 o 
  -4   8   8      160.79      142.65      7.05 o 
  -3   8   8       81.08       81.29      5.84 o 
  -2   8   8        7.64       13.24      3.77 o 
  -1   8   8      207.95      191.92      7.82 o 
   0   8   8       59.53       54.40      3.60 o 
   1   8   8       60.08       53.26      4.18 o 
   2   8   8       51.36       41.51      3.43 o 
   3   8   8        1.30        0.01      4.74 o 
   4   8   8        4.93        5.48      4.59 o 
   5   8   8        7.62        9.94      6.74 o 
   6   8   8        0.80        4.79      4.01 o 
  -8   9   8       11.34       24.87      5.39 o 
  -7   9   8       56.13       56.82      6.59 o 
  -6   9   8       24.91       13.70      8.50 o 
  -5   9   8        1.18        9.59      6.34 o 
  -4   9   8        1.59        0.01      7.29 o 
  -3   9   8        4.27        7.30      6.13 o 
  -2   9   8        0.19        5.64      5.77 o 
  -1   9   8        6.57        0.01      7.47 o 
   0   9   8        9.95        4.84      4.91 o 
   1   9   8        0.05        0.01      4.31 o 
   2   9   8       20.07       12.43      5.04 o 
   3   9   8        6.40       13.21      3.66 o 
   4   9   8        9.49        4.86      5.65 o 
   5   9   8        4.11        8.73      7.48 o 
  -7  10   8       34.05       27.20      5.83 o 
  -6  10   8       31.04       36.49      5.54 o 
  -5  10   8       20.67       10.42      8.36 o 
  -4  10   8        0.09        6.84      5.88 o 
  -3  10   8       13.02       12.69      7.05 o 
  -2  10   8        0.17        0.99      6.20 o 
  -1  10   8        0.10        0.01      6.03 o 
   0  10   8       29.78       28.23      3.60 o 
   1  10   8        0.00        0.88      4.80 o 
   2  10   8       23.85       30.28      4.34 o 
   3  10   8        6.65        5.99      5.18 o 
   4  10   8        2.64        9.97      3.63 o 
  -5  11   8        1.19       16.68      4.77 o 
  -4  11   8       23.38       30.61      5.65 o 
  -3  11   8       28.74       29.49      4.72 o 
  -2  11   8        3.81        0.01      7.78 o 
  -1  11   8       27.17       36.08      5.34 o 
   0  11   8       16.65       17.10      4.30 o 
   1  11   8       14.58       21.39      3.42 o 
 -12   1   9        6.83       10.26      7.62 o 
 -11   1   9       22.13       32.20      5.42 o 
 -10   1   9       96.71      100.18      7.00 o 
  -9   1   9        0.11        0.22      6.79 o 
  -8   1   9      199.18      220.88      8.81 o 
  -7   1   9       13.56        4.84      7.48 o 
  -6   1   9       19.80       19.71      3.47 o 
  -5   1   9       87.01       91.60      5.07 o 
  -4   1   9        8.57       12.78      4.87 o 
  -3   1   9       13.09        3.83      5.42 o 
  -2   1   9       33.18       39.45      3.62 o 
  -1   1   9       12.05       16.36      2.83 o 
   0   1   9       20.52       22.70      2.26 o 
   1   1   9       43.62       42.34      2.77 o 
   2   1   9       70.81       76.80      3.57 o 
   3   1   9       56.87       53.77      3.39 o 
   4   1   9        0.04        0.01      3.93 o 
   5   1   9        6.24       12.02      3.23 o 
   6   1   9        0.00        0.01      6.62 o 
   7   1   9        2.07        0.01      6.65 o 
   8   1   9        0.01        0.01      8.32 o 
 -12   2   9        7.59        0.01     10.33 o 
 -11   2   9       13.31       18.06      8.86 o 
 -10   2   9      133.01      162.49      8.26 o 
  -9   2   9       69.28       66.56      6.40 o 
  -8   2   9      117.32      125.98      8.12 o 
  -7   2   9      692.54      747.74     12.20 o 
  -6   2   9       26.62       21.63      3.84 o 
  -5   2   9      292.48      269.57      8.60 o 
  -4   2   9      335.42      297.43      8.85 o 
  -3   2   9        1.30        0.00      5.30 o 
  -2   2   9       89.60       94.35      4.69 o 
  -1   2   9        3.14        0.00      5.59 o 
   0   2   9       17.71       18.25      2.59 o 
   1   2   9       55.55       48.54      3.24 o 
   2   2   9      116.01      108.96      4.22 o 
   3   2   9       66.52       71.90      3.44 o 
   4   2   9        1.45        4.17      3.73 o 
   5   2   9        3.19        0.01      4.63 o 
   6   2   9        5.48        1.59      6.48 o 
   7   2   9        0.33        1.73      6.92 o 
   8   2   9        0.06        5.37      6.84 o 
 -11   3   9       15.45       10.80      7.95 o 
 -10   3   9        9.70        7.29      7.41 o 
  -9   3   9       50.56       58.26      5.59 o 
  -8   3   9       13.76       21.13      4.32 o 
  -7   3   9       13.05       14.98      3.66 o 
  -6   3   9       18.38       16.34      3.95 o 
  -5   3   9      202.01      208.10      7.83 o 
  -4   3   9       57.29       48.21      4.35 o 
  -3   3   9      340.84      315.09      8.70 o 
  -2   3   9      476.81      462.88      9.97 o 
  -1   3   9       10.43       13.77      6.07 o 
   0   3   9      920.63      910.35     10.81 o 
   1   3   9      180.89      173.43      5.10 o 
   2   3   9        0.00        0.79      2.61 o 
   3   3   9      299.85      308.35      6.92 o 
   4   3   9       62.61       67.56      3.90 o 
   5   3   9       13.54       16.90      3.14 o 
   6   3   9       57.79       47.52      6.73 o 
   7   3   9        8.60        6.55      8.49 o 
   8   3   9        6.18        0.27      8.22 o 
 -11   4   9        7.36        7.68      4.80 o 
 -10   4   9        0.26        2.26      6.03 o 
  -9   4   9        1.13        0.01      6.85 o 
  -8   4   9       26.11       30.49      4.35 o 
  -7   4   9       70.58       74.26      5.54 o 
  -6   4   9       18.85       18.86      3.56 o 
  -5   4   9       29.30       34.06      4.00 o 
  -4   4   9        1.22        0.00      5.42 o 
  -3   4   9      333.52      323.80      8.76 o 
  -2   4   9       12.83        2.20      6.04 o 
  -1   4   9       32.43       32.84      3.94 o 
   0   4   9      111.41       90.17      4.07 o 
   1   4   9      275.56      294.61      6.57 o 
   2   4   9        9.15        6.66      3.11 o 
   3   4   9       38.49       44.12      3.34 o 
   4   4   9       25.50       27.31      3.16 o 
   5   4   9        1.03        8.21      4.00 o 
   6   4   9       51.73       67.34      6.13 o 
   7   4   9        0.30        0.01      8.12 o 
 -11   5   9        0.70        0.01      8.64 o 
 -10   5   9        7.02        0.01      7.54 o 
  -9   5   9        0.52        6.79      5.78 o 
  -8   5   9        0.14        0.45      5.83 o 
  -7   5   9        5.94        9.81      6.24 o 
  -6   5   9        0.06        0.01      6.47 o 
  -5   5   9       60.80       58.72      4.66 o 
  -4   5   9       23.07       20.56      3.84 o 
  -3   5   9        9.30       15.60      3.28 o 
  -2   5   9        4.73        5.94      5.50 o 
  -1   5   9      135.13      129.58      6.69 o 
   0   5   9       45.39       44.55      3.20 o 
   1   5   9        0.31        6.86      3.31 o 
   2   5   9        0.51        0.01      4.17 o 
   3   5   9       11.09       13.98      3.53 o 
   4   5   9        1.77        0.01      4.70 o 
   5   5   9        0.00        0.93      4.63 o 
   6   5   9       14.68       10.24      8.47 o 
   7   5   9       17.18       13.46      8.56 o 
 -10   6   9        4.67        8.99      7.48 o 
  -9   6   9        5.00        0.01      7.99 o 
  -8   6   9        1.60        0.01      7.33 o 
  -7   6   9        5.80       12.80      3.88 o 
  -6   6   9        5.93        7.50      5.89 o 
  -5   6   9        3.66        0.01      6.69 o 
  -4   6   9       15.19        8.54      7.00 o 
  -3   6   9       10.57        4.47      6.63 o 
  -2   6   9      141.92      136.82      6.91 o 
  -1   6   9        6.21       11.65      4.02 o 
   0   6   9        2.29        4.26      4.17 o 
   1   6   9       19.50       13.91      3.39 o 
   2   6   9        7.04       14.92      2.86 o 
   3   6   9        5.30        5.97      3.07 o 
   4   6   9       16.88       15.68      3.73 o 
   5   6   9        2.21        2.69      6.62 o 
   6   6   9        4.04        6.54      7.14 o 
  -9   7   9        5.57        5.10      6.52 o 
  -8   7   9        0.13        0.01      7.30 o 
  -7   7   9        0.24        0.01      6.90 o 
  -6   7   9       16.24        9.61      6.68 o 
  -5   7   9        1.51        1.32      5.92 o 
  -4   7   9       22.63       25.48      4.37 o 
  -3   7   9      237.75      211.63      9.03 o 
  -2   7   9       46.65       52.92      5.35 o 
  -1   7   9      157.80      149.19      7.74 o 
   0   7   9        9.50        3.71      4.51 o 
   1   7   9        0.18        0.01      4.51 o 
   2   7   9       57.61       60.83      3.74 o 
   3   7   9       27.14       19.11      4.24 o 
   4   7   9       18.31       20.87      3.84 o 
   5   7   9       33.74       40.65      5.07 o 
   6   7   9        0.73        7.43      6.89 o 
  -8   8   9        0.49        2.96      6.98 o 
  -7   8   9        0.70        0.01      6.85 o 
  -6   8   9       11.35       13.82      4.13 o 
  -5   8   9       10.39        4.18      3.56 o 
  -4   8   9        9.25       11.96      6.63 o 
  -3   8   9       32.30       24.70      5.24 o 
  -2   8   9      133.58      114.63      6.68 o 
  -1   8   9        0.83        0.22      6.86 o 
   0   8   9        2.05        0.01      4.54 o 
   1   8   9       28.58       27.37      3.34 o 
   2   8   9       31.86       33.14      3.51 o 
   3   8   9        1.13        0.01      4.80 o 
   4   8   9        0.57        2.16      4.79 o 
   5   8   9       11.96       19.00      4.81 o 
  -7   9   9       11.94        7.69      7.51 o 
  -6   9   9        0.95        1.05      7.10 o 
  -5   9   9        6.39       13.14      3.94 o 
  -4   9   9       20.11       15.39      4.10 o 
  -3   9   9        9.96        9.29      6.03 o 
  -2   9   9        1.86        8.00      6.10 o 
  -1   9   9        2.05        0.01      7.16 o 
   0   9   9        9.94        8.24      4.75 o 
   1   9   9        0.10        0.01      5.19 o 
   2   9   9       10.31        4.23      4.97 o 
   3   9   9       25.77       19.60      3.90 o 
   4   9   9        9.29       10.14      5.57 o 
  -5  10   9        8.05        0.83      7.25 o 
  -4  10   9        1.15        0.01      7.64 o 
  -3  10   9        4.80        9.55      6.84 o 
  -2  10   9        6.53        9.74      6.64 o 
  -1  10   9       17.06       19.01      6.12 o 
   0  10   9        0.28        0.01      4.84 o 
   1  10   9        9.77       13.85      3.69 o 
   2  10   9        3.27        6.89      4.94 o 
 -11   0  10       71.85      112.01      8.25 o 
 -10   0  10       12.77        9.68      5.61 o 
  -9   0  10        0.01        0.01      6.90 o 
  -8   0  10       19.90       20.83      4.50 o 
  -7   0  10      106.36       93.25      6.76 o 
  -6   0  10       95.79       91.04      5.84 o 
  -5   0  10       69.84       60.63      5.02 o 
  -4   0  10      218.59      230.32      8.05 o 
  -3   0  10       47.14       47.04      4.60 o 
  -2   0  10      109.32      107.43      5.51 o 
  -1   0  10       91.32       94.20      5.39 o 
   0   0  10       14.04       17.38      2.43 o 
   1   0  10       30.09       31.46      2.96 o 
   2   0  10      112.63      116.00      4.57 o 
   3   0  10       50.82       57.53      3.62 o 
   4   0  10       13.24       15.78      2.84 o 
   5   0  10        0.13        3.62      4.10 o 
   6   0  10        0.57        7.22      3.56 o 
   7   0  10        0.12        0.01      7.23 o 
 -11   1  10        0.04        0.01      8.15 o 
 -10   1  10      216.44      265.91     10.69 o 
  -9   1  10        1.16        7.18      7.29 o 
  -8   1  10       88.31      101.00      6.75 o 
  -7   1  10       59.77       70.41      5.22 o 
  -6   1  10      167.25      180.98      7.35 o 
  -5   1  10      269.89      245.53      8.67 o 
  -4   1  10      246.38      244.97      8.31 o 
  -3   1  10        0.00        2.60      5.15 o 
  -2   1  10       72.56       66.89      4.79 o 
  -1   1  10      108.37       97.33      5.59 o 
   0   1  10       49.18       55.63      3.25 o 
   1   1  10       45.61       43.32      3.13 o 
   2   1  10      212.85      212.45      5.83 o 
   3   1  10        4.62        1.87      4.58 o 
   4   1  10        4.85        0.01      4.64 o 
   5   1  10       11.70       14.49      3.27 o 
   6   1  10        6.86       14.70      3.93 o 
   7   1  10        6.00        0.27      7.29 o 
 -11   2  10        0.33        7.36      6.32 o 
 -10   2  10        0.71        0.01      7.58 o 
  -9   2  10        7.45        0.01      7.23 o 
  -8   2  10       24.27       23.97      4.63 o 
  -7   2  10       65.12       66.98      5.34 o 
  -6   2  10       42.02       42.21      4.67 o 
  -5   2  10      100.48      100.13      5.94 o 
  -4   2  10      141.01      145.42      7.00 o 
  -3   2  10      128.04      113.59      6.37 o 
  -2   2  10      136.04      145.33      6.95 o 
  -1   2  10       37.68       45.53      4.62 o 
   0   2  10       22.80       24.77      2.72 o 
   1   2  10       10.33       16.41      2.74 o 
   2   2  10       54.75       52.88      3.56 o 
   3   2  10        7.38       12.14      3.09 o 
   4   2  10        4.52        0.01      4.78 o 
   5   2  10        4.55        1.45      5.04 o 
   6   2  10        9.35       12.46      7.44 o 
   7   2  10        3.42        0.01      8.15 o 
 -11   3  10        3.25        0.01      7.61 o 
 -10   3  10        9.99        7.23      8.12 o 
  -9   3  10        0.33        0.01      7.68 o 
  -8   3  10        1.03        0.01      8.13 o 
  -7   3  10       83.73       71.57      5.99 o 
  -6   3  10        1.01        7.25      5.96 o 
  -5   3  10       88.89       87.21      6.04 o 
  -4   3  10      193.62      180.53      7.41 o 
  -3   3  10       83.22       89.93      5.78 o 
  -2   3  10      344.74      332.93      9.60 o 
  -1   3  10      101.90      105.71      6.24 o 
   0   3  10      258.89      254.61      6.17 o 
   1   3  10      233.55      224.77      6.16 o 
   2   3  10        3.22        3.70      3.69 o 
   3   3  10      105.38      108.57      4.95 o 
   4   3  10       85.67       98.71      4.72 o 
   5   3  10       22.78       25.48      3.59 o 
   6   3  10       20.61       23.20      5.41 o 
   7   3  10        0.59        0.01      9.51 o 
 -10   4  10        1.79        1.60      7.45 o 
  -9   4  10       14.53        0.99      7.34 o 
  -8   4  10        1.74        0.01      7.19 o 
  -7   4  10       45.28       40.23      4.89 o 
  -6   4  10       11.46       13.24      3.79 o 
  -5   4  10        0.05        0.01      6.25 o 
  -4   4  10        0.20        0.01      5.78 o 
  -3   4  10        0.07        1.53      6.02 o 
  -2   4  10       22.83       16.93      3.72 o 
  -1   4  10       19.63       21.20      3.60 o 
   0   4  10        7.77       12.94      3.16 o 
   1   4  10       31.89       26.03      4.05 o 
   2   4  10       43.10       40.53      3.60 o 
   3   4  10       19.68       18.83      3.86 o 
   4   4  10       16.48       13.11      3.77 o 
   5   4  10        4.41        2.90      3.83 o 
   6   4  10       54.86       69.32      7.61 o 
 -10   5  10        1.45        1.10      6.60 o 
  -9   5  10        0.88        0.01      7.82 o 
  -8   5  10        8.36       12.63      6.34 o 
  -7   5  10        5.34        8.52      6.21 o 
  -6   5  10       28.72       29.19      5.02 o 
  -5   5  10        8.40        0.63      7.04 o 
  -4   5  10      175.47      162.99      7.83 o 
  -3   5  10        0.47        0.20      5.93 o 
  -2   5  10        7.85        4.99      6.27 o 
  -1   5  10       76.16       76.85      5.92 o 
   0   5  10       29.32       22.14      3.45 o 
   1   5  10       57.73       56.32      3.88 o 
   2   5  10       73.87       77.59      4.05 o 
   3   5  10        1.00        1.34      4.10 o 
   4   5  10        0.58        2.36      4.36 o 
   5   5  10       18.15       13.61      5.58 o 
   6   5  10       24.04       17.39      9.55 o 
  -9   6  10        0.13        0.01      6.44 o 
  -8   6  10        5.48        8.15      3.70 o 
  -7   6  10       14.79       12.36      6.99 o 
  -6   6  10       19.73       23.43      4.31 o 
  -5   6  10       11.55       10.23      4.03 o 
  -4   6  10        2.58        9.99      6.01 o 
  -3   6  10       17.45       21.23      4.51 o 
  -2   6  10       80.87       80.52      5.90 o 
  -1   6  10        3.88        0.01      6.75 o 
   0   6  10        0.38        0.01      4.22 o 
   1   6  10        4.03        2.85      4.36 o 
   2   6  10       34.62       41.86      3.60 o 
   3   6  10        0.02        0.01      4.20 o 
   4   6  10        1.41        0.01      5.07 o 
   5   6  10        3.42        4.44      4.12 o 
  -8   7  10        0.76        3.77      7.14 o 
  -7   7  10        0.57        0.26      7.03 o 
  -6   7  10       11.94       11.31      7.56 o 
  -5   7  10        4.97        0.01      7.50 o 
  -4   7  10       35.28       36.41      4.71 o 
  -3   7  10        0.01        0.01      6.82 o 
  -2   7  10        4.69        3.17      6.13 o 
  -1   7  10        0.20        1.14      6.38 o 
   0   7  10        7.89        6.45      4.84 o 
   1   7  10        0.77        2.56      4.31 o 
   2   7  10        1.54        3.04      4.41 o 
   3   7  10        0.89        1.14      5.01 o 
   4   7  10       23.76       20.68      3.69 o 
  -7   8  10        3.06        3.00      6.90 o 
  -6   8  10        0.13        0.01      7.44 o 
  -5   8  10        5.98        7.37      7.22 o 
  -4   8  10        0.01        0.01      6.89 o 
  -3   8  10        0.32        4.40      6.22 o 
  -2   8  10        0.52        0.01      7.17 o 
  -1   8  10        4.51        5.37      6.65 o 
   0   8  10       25.67       26.76      3.26 o 
   1   8  10       11.85       14.52      3.90 o 
   2   8  10       28.30       12.75      6.10 o 
   3   8  10        0.07        0.01      5.13 o 
  -6   9  10        1.61        5.69      3.92 o 
  -5   9  10        0.25        3.27      6.74 o 
  -4   9  10        1.85       11.79      4.92 o 
  -3   9  10       13.62       17.13      4.18 o 
  -2   9  10       15.37       20.32      4.07 o 
  -1   9  10        3.12        0.01      6.58 o 
   0   9  10        0.03        0.01      5.02 o 
   1   9  10        6.19        0.01      5.65 o 
   2   9  10        9.13        5.80      5.56 o 
  -3  10  10        1.29        0.01      7.53 o 
  -2  10  10        0.02        0.01      8.02 o 
 -10   1  11       24.94       24.88      5.46 o 
  -9   1  11       56.82       47.03      6.09 o 
  -8   1  11        2.64        0.01      7.20 o 
  -7   1  11       21.09       19.15      5.01 o 
  -6   1  11       52.14       48.06      4.92 o 
  -5   1  11        0.00        5.92      5.91 o 
  -4   1  11      137.04      127.59      7.20 o 
  -3   1  11       11.36        5.85      6.40 o 
  -2   1  11       59.36       60.06      5.47 o 
  -1   1  11       26.16       29.96      4.66 o 
   0   1  11        0.12        0.01      4.26 o 
   1   1  11       17.49        9.26      5.28 o 
   2   1  11        1.10        0.01      4.67 o 
   3   1  11        0.13        0.01      4.41 o 
   4   1  11        0.11        1.50      4.42 o 
   5   1  11        2.38        0.01      5.16 o 
   6   1  11        0.07        0.01      8.10 o 
 -10   2  11        8.52        0.01      8.98 o 
  -9   2  11        2.06        6.57      6.76 o 
  -8   2  11        0.19        0.01      7.14 o 
  -7   2  11        7.72        6.98      3.54 o 
  -6   2  11        1.87        4.31      6.32 o 
  -5   2  11       10.39        5.81      6.42 o 
  -4   2  11      210.76      205.52      8.20 o 
  -3   2  11       38.73       25.57      6.81 o 
  -2   2  11      245.38      247.80      9.03 o 
  -1   2  11      460.00      435.86     11.99 o 
   0   2  11        0.00        0.01      4.96 o 
   1   2  11      127.13      132.87      5.35 o 
   2   2  11      207.87      213.53      6.93 o 
   3   2  11        2.05        1.88      4.84 o 
   4   2  11       97.66      108.72      5.14 o 
   5   2  11       19.21       25.81      4.94 o 
   6   2  11       42.05       61.84      7.31 o 
 -10   3  11        0.02        4.68      7.62 o 
  -9   3  11       35.60       41.40      5.69 o 
  -8   3  11       51.95       43.45      5.64 o 
  -7   3  11        2.96        4.16      6.28 o 
  -6   3  11      156.16      162.23      7.73 o 
  -5   3  11       23.35       19.35      4.57 o 
  -4   3  11       23.30       16.14      4.55 o 
  -3   3  11       81.22       76.90      5.95 o 
  -2   3  11        7.87        4.24      4.41 o 
  -1   3  11        1.38        0.20      6.36 o 
   0   3  11       65.79       64.94      4.05 o 
   1   3  11       85.06       81.06      4.46 o 
   2   3  11       14.72       10.63      3.73 o 
   3   3  11       24.12       31.21      3.59 o 
   4   3  11       38.54       46.01      4.02 o 
   5   3  11       22.03       12.43      6.75 o 
 -10   4  11       16.80       36.21      4.71 o 
  -9   4  11       64.23       68.43      6.11 o 
  -8   4  11        9.49       22.38      4.79 o 
  -7   4  11       59.14       63.17      6.31 o 
  -6   4  11       54.35       44.69      5.83 o 
  -5   4  11       30.08       42.83      4.73 o 
  -4   4  11       17.54       17.00      6.73 o 
  -3   4  11       33.23       37.07      4.67 o 
  -2   4  11        0.01        8.66      5.47 o 
  -1   4  11       60.13       60.25      5.40 o 
   0   4  11       23.76       26.17      3.19 o 
   1   4  11        0.70        0.01      4.34 o 
   2   4  11        0.00        6.57      4.22 o 
   3   4  11       19.95       19.78      3.93 o 
   4   4  11        0.01        0.01      5.33 o 
   5   4  11        0.60        0.01      5.31 o 
  -9   5  11        2.16        1.93      7.58 o 
  -8   5  11        0.50        0.01      6.86 o 
  -7   5  11       27.58       30.19      5.47 o 
  -6   5  11        0.13        2.39      6.45 o 
  -5   5  11        4.47        4.15      7.22 o 
  -4   5  11        0.65        0.01      7.42 o 
  -3   5  11       82.44       87.20      6.94 o 
  -2   5  11       43.38       37.87      5.48 o 
  -1   5  11       24.96       12.26      8.27 o 
   0   5  11       41.87       35.81      3.72 o 
   1   5  11        9.09       12.18      3.26 o 
   2   5  11        0.16        0.01      4.93 o 
   3   5  11        0.76       10.08      3.04 o 
   4   5  11        0.02        0.01      5.26 o 
   5   5  11        1.33        3.28      5.29 o 
  -8   6  11        5.50        9.28      7.03 o 
  -7   6  11        0.00        1.30      6.57 o 
  -6   6  11       44.95       41.80      6.00 o 
  -5   6  11        6.50        8.26      6.80 o 
  -4   6  11        0.00       10.20      5.88 o 
  -3   6  11       11.37        5.86      7.57 o 
  -2   6  11        9.03        4.43      6.96 o 
  -1   6  11       81.36       81.51      6.51 o 
   0   6  11        1.49        0.01      4.90 o 
   1   6  11       41.25       48.73      3.80 o 
   2   6  11        4.05        2.20      5.16 o 
   3   6  11        0.23        0.01      4.99 o 
   4   6  11        5.20        8.47      5.04 o 
  -7   7  11       27.41       28.88      5.98 o 
  -6   7  11        6.30        1.86      7.84 o 
  -5   7  11       16.63       14.14      7.69 o 
  -4   7  11       14.09        7.80      8.39 o 
  -3   7  11       16.24       18.36      4.62 o 
  -2   7  11        2.92        0.01      7.52 o 
  -1   7  11       23.36       32.12      4.76 o 
   0   7  11        0.36        0.01      5.10 o 
   1   7  11        0.10        1.98      4.73 o 
   2   7  11        1.23        5.56      3.32 o 
   3   7  11        0.51        0.01      5.26 o 
  -6   8  11        2.05        5.62      8.24 o 
  -5   8  11       15.50       16.95      8.61 o 
  -4   8  11        0.02        0.01      7.84 o 
  -3   8  11        7.45        5.29      7.20 o 
  -2   8  11        2.21        0.01      7.24 o 
  -1   8  11        3.73        0.01      8.78 o 
   0   8  11       14.90       11.39      5.57 o 
   1   8  11        9.45        4.80      5.62 o 
  -3   9  11        2.53        0.01      7.24 o 
  -2   9  11        2.53       11.56      6.05 o 
  -9   0  12        5.18       11.21      4.94 o 
  -8   0  12       51.54       56.01      7.10 o 
  -7   0  12        0.55        0.01      7.74 o 
  -6   0  12        4.30       16.04      5.73 o 
  -5   0  12        8.62        0.01      7.66 o 
  -4   0  12       71.83       67.02      5.70 o 
  -3   0  12        0.22        1.73      6.53 o 
  -2   0  12        0.51        0.01      6.12 o 
  -1   0  12       10.41       18.32      3.87 o 
   0   0  12       22.50       21.79      3.03 o 
   1   0  12      116.09      124.63      5.24 o 
   2   0  12       25.18        9.74      6.08 o 
   3   0  12       21.45       22.65      3.27 o 
   4   0  12        2.56        1.21      4.82 o 
   5   0  12        4.06       15.43      5.17 o 
  -9   1  12       18.62       11.57      8.52 o 
  -8   1  12        0.24        4.59      6.64 o 
  -7   1  12       33.05       35.54      4.87 o 
  -6   1  12        3.50        5.37      6.10 o 
  -5   1  12        8.70       12.89      6.66 o 
  -4   1  12       42.03       38.24      5.12 o 
  -3   1  12        8.10        6.76      6.86 o 
  -2   1  12        0.00        0.65      6.55 o 
  -1   1  12       32.89       30.49      4.69 o 
   0   1  12        1.03        6.50      4.38 o 
   1   1  12        0.14        0.01      4.95 o 
   2   1  12        1.92        0.01      5.10 o 
   3   1  12        8.30        1.33      4.96 o 
   4   1  12        7.96        2.36      5.63 o 
   5   1  12       13.37       20.45      3.60 o 
  -9   2  12       19.42       11.16      9.12 o 
  -8   2  12       10.21       13.69      7.18 o 
  -7   2  12        5.10        9.13      6.37 o 
  -6   2  12        1.16        0.01      7.48 o 
  -5   2  12        3.32        0.01      6.82 o 
  -4   2  12       38.92       42.35      5.17 o 
  -3   2  12        5.37        1.11      6.66 o 
  -2   2  12       10.82       14.08      3.89 o 
  -1   2  12       16.20        6.26      8.02 o 
   0   2  12       28.47       25.08      3.45 o 
   1   2  12       18.75        3.86      5.82 o 
   2   2  12        8.44        0.01      5.48 o 
   3   2  12       13.87        0.29      5.90 o 
   4   2  12        8.73       13.84      3.92 o 
  -9   3  12        0.06        0.01      8.25 o 
  -8   3  12        0.14        0.01      7.96 o 
  -7   3  12        0.41        0.01      7.45 o 
  -6   3  12       21.81        8.73      7.99 o 
  -5   3  12        0.23        0.01      6.81 o 
  -4   3  12        0.31        0.01      6.64 o 
  -3   3  12       37.73       29.73      5.28 o 
  -2   3  12       16.59       10.66      7.72 o 
  -1   3  12       44.02       32.18      5.25 o 
   0   3  12       17.16       10.47      5.21 o 
   1   3  12       11.81       10.12      3.13 o 
   2   3  12       20.51       22.26      3.60 o 
   3   3  12        1.29        0.01      5.32 o 
   4   3  12       18.35       19.99      4.69 o 
  -8   4  12        0.08        3.53      6.55 o 
  -7   4  12        0.34        0.01      7.60 o 
  -6   4  12        1.44        8.50      6.30 o 
  -5   4  12       11.12       11.89      7.11 o 
  -4   4  12       15.93       17.87      4.99 o 
  -3   4  12      146.67      147.84      8.06 o 
  -2   4  12        8.73        0.01      9.31 o 
  -1   4  12       77.33       75.17      6.88 o 
   0   4  12       23.23       16.04      3.94 o 
   1   4  12        0.06        0.01      4.78 o 
   2   4  12        6.11        5.20      5.07 o 
   3   4  12       10.25       15.20      3.82 o 
   4   4  12        0.10        0.01      5.73 o 
  -8   5  12        2.65        0.01      8.41 o 
  -7   5  12        0.53        6.47      7.05 o 
  -6   5  12       28.82       30.40      4.60 o 
  -5   5  12        3.47        9.60      6.95 o 
  -4   5  12       66.94       62.92      6.83 o 
  -3   5  12        3.10        0.01      8.09 o 
  -2   5  12       45.44       57.89      5.52 o 
  -1   5  12       16.63        7.15      8.54 o 
   0   5  12        0.18        0.01      5.06 o 
   1   5  12       28.68       36.02      4.08 o 
   2   5  12        2.02        8.93      3.68 o 
   3   5  12        0.02        9.55      4.70 o 
  -7   6  12       14.66       26.59      5.15 o 
  -6   6  12        4.16        4.62      7.23 o 
  -5   6  12        0.04        0.01      8.33 o 
  -4   6  12       24.37       18.44      4.76 o 
  -3   6  12        0.67        0.01      7.25 o 
  -2   6  12       11.08        0.01      8.41 o 
  -1   6  12        1.73        0.01      7.37 o 
   0   6  12       25.73       21.68      3.81 o 
   1   6  12        0.83        1.50      5.15 o 
   2   6  12        4.36        0.09      5.34 o 
  -5   7  12       15.90       25.55      5.38 o 
  -4   7  12        7.78        8.48      8.07 o 
  -3   7  12        3.22       12.19      6.38 o 
  -2   7  12        1.54        2.70      7.00 o 
  -1   7  12        7.05        1.36      8.73 o 
   0   7  12        5.40       11.12      5.37 o 
  -8   1  13        1.42        0.01      8.03 o 
  -7   1  13        0.10        0.01      9.02 o 
  -6   1  13       49.62       55.29      6.13 o 
  -5   1  13        0.76        1.50      4.26 o 
  -4   1  13       35.36       48.19      5.51 o 
  -3   1  13        4.87        0.01      7.82 o 
  -2   1  13        5.61        7.72      4.33 o 
  -1   1  13        0.00        0.01      7.31 o 
   0   1  13        4.32        6.95      3.50 o 
   1   1  13        4.18        9.92      3.62 o 
   2   1  13        2.59        5.70      4.90 o 
   3   1  13        0.91        0.01      5.80 o 
  -8   2  13        2.74        4.77      7.61 o 
  -7   2  13        0.57        0.01      8.67 o 
  -6   2  13        1.54        7.28      6.52 o 
  -5   2  13        4.90        2.79      6.99 o 
  -4   2  13       15.27       20.50      4.54 o 
  -3   2  13       61.20       62.86      6.13 o 
  -2   2  13        1.30       12.82      6.44 o 
  -1   2  13        9.64       10.47      7.40 o 
   0   2  13        0.53        0.01      5.22 o 
   1   2  13        7.20        7.01      4.81 o 
   2   2  13       14.09       12.36      5.09 o 
  -7   3  13        0.41        0.01      7.70 o 
  -6   3  13        5.78        0.53      8.86 o 
  -5   3  13        0.86        4.14      6.73 o 
  -4   3  13        2.65        3.05      7.28 o 
  -3   3  13        1.02        5.78      7.13 o 
  -2   3  13       16.16       20.41      7.77 o 
  -1   3  13       15.10       10.44      7.69 o 
   0   3  13        0.26        0.01      5.31 o 
   1   3  13        3.33        7.91      2.99 o 
   2   3  13        1.84        7.08      3.36 o 
  -7   4  13        0.32        1.69      7.28 o 
  -6   4  13        7.28       11.86      4.89 o 
  -5   4  13        5.25       10.39      6.57 o 
  -4   4  13        0.02        0.01      7.55 o 
  -3   4  13      100.71       99.95      8.19 o 
  -2   4  13        7.58        0.78      8.89 o 
  -1   4  13       23.61       23.26      5.28 o 
   0   4  13        8.12        8.65      5.35 o 
   1   4  13       26.84       26.69      3.76 o 
  -6   5  13        9.31        0.01      9.15 o 
  -5   5  13        9.62        0.01      8.13 o 
  -4   5  13        0.02        0.01      8.32 o 
  -3   5  13        6.22       10.49      7.11 o 
  -2   5  13        0.76        1.62      8.24 o 
  -1   5  13       31.51       36.28      6.28 o 
   0   5  13        0.09        3.91      5.04 o 
  -4   6  13       20.50       24.30      6.27 o 
  -3   6  13        2.72        1.69      7.88 o 
  -2   6  13        9.40        3.65      8.63 o 
  -6   0  14       15.72        6.46      8.80 o 
  -5   0  14       10.10       15.48      4.54 o 
  -4   0  14        1.71       11.86      4.47 o 
  -3   0  14       86.66       97.97      7.83 o 
  -2   0  14       28.89       28.96      5.44 o 
  -1   0  14       24.79       31.60      5.51 o 
   0   0  14       45.44       54.84      4.55 o 
  -6   1  14        0.01        0.01      8.85 o 
  -5   1  14        0.04        0.01      7.94 o 
  -4   1  14        1.08        4.61      6.90 o 
  -3   1  14        1.51        0.54      7.68 o 
  -2   1  14        5.03        1.62      7.86 o 
  -1   1  14        0.28        0.01      8.03 o 
   0   1  14        0.17        0.01      5.45 o 
  -5   2  14       10.94       11.71      7.85 o 
  -4   2  14        0.12        3.83      3.87 o 
  -3   2  14       20.20       23.28      5.74 o 
  -2   2  14        0.93        0.01      7.90 o 
  -1   2  14        2.72        0.01      8.67 o 
   0   2  14        2.98        1.85      5.41 o 
  -4   3  14       15.82       19.83      5.02 o 
  -3   3  14       14.25        3.06      9.18 o 
  -2   3  14        5.05        0.01      9.07 o 
  -1   3  14        8.08       28.54      4.99 o 
                                                 
